# Supplementary material for: Genetic recombination shapes complex hybrid effects across the pig genome
Source: Natl Sci Rev. 2026 May 28;13(13):nwag322. doi: 10.1093/nsr/nwag322 (PMC13339142; doi:10.1093/nsr/nwag322)
Supplement: nwag322_Supplemental_Files [file nwag322_supplemental_files.zip › Supplementary Table.xlsx]

## Sheet: Table S1
Table S1. Distribution of recombination breakpoints in the F2 genomes during the genomic transmission from F1 to F2.
Chromosome​	Window Index (100 kb)	Window Start (bp)	Window End (bp)	Number of recombination events​ in paternal genome	Number of recombination events​ in maternal genome	Numer of paternal recombination events in males	Numer of maternal recombination events in males	Total number of recombination events in males	Numer of paternal recombination events in females	Numer of maternal recombination events in females	Total number of recombination events in females
1	1	1	100000	0	0	0	0	0	0	0	0
1	2	100001	200000	0	0	0	0	0	0	0	0
1	3	200001	300000	0	0	0	0	0	0	0	0
1	4	300001	400000	0	0	0	0	0	0	0	0
1	5	400001	500000	0	0	0	0	0	0	0	0
1	6	500001	600000	0	0	0	0	0	0	0	0
1	7	600001	700000	0	0	0	0	0	0	0	0
1	8	700001	800000	0	0	0	0	0	0	0	0
1	9	800001	900000	0	0	0	0	0	0	0	0
1	10	900001	1000000	0	0	0	0	0	0	0	0
1	11	1000001	1100000	0	0	0	0	0	0	0	0
1	12	1100001	1200000	0	0	0	0	0	0	0	0
1	13	1200001	1300000	0	0	0	0	0	0	0	0
1	14	1300001	1400000	0	0	0	0	0	0	0	0
1	15	1400001	1500000	0	0	0	0	0	0	0	0
1	16	1500001	1600000	0	0	0	0	0	0	0	0
1	17	1600001	1700000	0	0	0	0	0	0	0	0
1	18	1700001	1800000	0	0	0	0	0	0	0	0
1	19	1800001	1900000	0	0	0	0	0	0	0	0
1	20	1900001	2000000	0	0	0	0	0	0	0	0
1	21	2000001	2100000	0	0	0	0	0	0	0	0
1	22	2100001	2200000	0	0	0	0	0	0	0	0
1	23	2200001	2300000	0	0	0	0	0	0	0	0
1	24	2300001	2400000	0	0	0	0	0	0	0	0
1	25	2400001	2500000	0	0	0	0	0	0	0	0
1	26	2500001	2600000	0	3	0	1	1	0	2	2
1	27	2600001	2700000	1	3	0	1	1	1	2	3
1	28	2700001	2800000	1	0	1	0	1	0	0	0
1	29	2800001	2900000	0	0	0	0	0	0	0	0
1	30	2900001	3000000	0	0	0	0	0	0	0	0
1	31	3000001	3100000	0	1	0	0	0	0	1	1
1	32	3100001	3200000	0	0	0	0	0	0	0	0
1	33	3200001	3300000	0	0	0	0	0	0	0	0
1	34	3300001	3400000	0	0	0	0	0	0	0	0
1	35	3400001	3500000	0	0	0	0	0	0	0	0
1	36	3500001	3600000	1	1	0	0	0	1	1	2
1	37	3600001	3700000	0	0	0	0	0	0	0	0
1	38	3700001	3800000	0	0	0	0	0	0	0	0
1	39	3800001	3900000	1	0	0	0	0	1	0	1
1	40	3900001	4000000	0	0	0	0	0	0	0	0
1	41	4000001	4100000	0	0	0	0	0	0	0	0
1	42	4100001	4200000	1	0	1	0	1	0	0	0
1	43	4200001	4300000	1	0	1	0	1	0	0	0
1	44	4300001	4400000	0	0	0	0	0	0	0	0
1	45	4400001	4500000	3	0	1	0	1	2	0	2
1	46	4500001	4600000	10	0	3	0	3	7	0	7
1	47	4600001	4700000	0	3	0	3	3	0	0	0
1	48	4700001	4800000	0	0	0	0	0	0	0	0
1	49	4800001	4900000	0	0	0	0	0	0	0	0
1	50	4900001	5000000	1	0	1	0	1	0	0	0
1	51	5000001	5100000	0	0	0	0	0	0	0	0
1	52	5100001	5200000	0	0	0	0	0	0	0	0
1	53	5200001	5300000	0	1	0	0	0	0	1	1
1	54	5300001	5400000	0	0	0	0	0	0	0	0
1	55	5400001	5500000	0	0	0	0	0	0	0	0
1	56	5500001	5600000	0	2	0	1	1	0	1	1
1	57	5600001	5700000	0	1	0	0	0	0	1	1
1	58	5700001	5800000	0	0	0	0	0	0	0	0
1	59	5800001	5900000	0	2	0	1	1	0	1	1
1	60	5900001	6000000	0	0	0	0	0	0	0	0
1	61	6000001	6100000	0	0	0	0	0	0	0	0
1	62	6100001	6200000	3	3	1	3	4	2	0	2
1	63	6200001	6300000	0	0	0	0	0	0	0	0
1	64	6300001	6400000	0	3	0	3	3	0	0	0
1	65	6400001	6500000	0	0	0	0	0	0	0	0
1	66	6500001	6600000	4	4	3	2	5	1	2	3
1	67	6600001	6700000	0	0	0	0	0	0	0	0
1	68	6700001	6800000	1	0	1	0	1	0	0	0
1	69	6800001	6900000	0	2	0	1	1	0	1	1
1	70	6900001	7000000	1	6	1	2	3	0	4	4
1	71	7000001	7100000	0	1	0	1	1	0	0	0
1	72	7100001	7200000	0	6	0	2	2	0	4	4
1	73	7200001	7300000	0	12	0	8	8	0	4	4
1	74	7300001	7400000	0	0	0	0	0	0	0	0
1	75	7400001	7500000	5	8	2	4	6	3	4	7
1	76	7500001	7600000	0	0	0	0	0	0	0	0
1	77	7600001	7700000	0	0	0	0	0	0	0	0
1	78	7700001	7800000	0	1	0	0	0	0	1	1
1	79	7800001	7900000	0	0	0	0	0	0	0	0
1	80	7900001	8000000	0	3	0	1	1	0	2	2
1	81	8000001	8100000	3	4	1	1	2	2	3	5
1	82	8100001	8200000	0	5	0	3	3	0	2	2
1	83	8200001	8300000	0	1	0	0	0	0	1	1
1	84	8300001	8400000	0	0	0	0	0	0	0	0
1	85	8400001	8500000	0	0	0	0	0	0	0	0
1	86	8500001	8600000	0	0	0	0	0	0	0	0
1	87	8600001	8700000	0	0	0	0	0	0	0	0
1	88	8700001	8800000	0	0	0	0	0	0	0	0
1	89	8800001	8900000	3	3	1	1	2	2	2	4
1	90	8900001	9000000	1	0	0	0	0	1	0	1
1	91	9000001	9100000	0	0	0	0	0	0	0	0
1	92	9100001	9200000	0	1	0	0	0	0	1	1
1	93	9200001	9300000	0	0	0	0	0	0	0	0
1	94	9300001	9400000	0	0	0	0	0	0	0	0
1	95	9400001	9500000	0	0	0	0	0	0	0	0
1	96	9500001	9600000	14	6	10	1	11	4	5	9
1	97	9600001	9700000	0	0	0	0	0	0	0	0
1	98	9700001	9800000	0	0	0	0	0	0	0	0
1	99	9800001	9900000	0	0	0	0	0	0	0	0
1	100	9900001	10000000	0	2	0	1	1	0	1	1
1	101	10000001	10100000	0	0	0	0	0	0	0	0
1	102	10100001	10200000	0	0	0	0	0	0	0	0
1	103	10200001	10300000	0	0	0	0	0	0	0	0
1	104	10300001	10400000	0	1	0	1	1	0	0	0
1	105	10400001	10500000	0	0	0	0	0	0	0	0
1	106	10500001	10600000	0	0	0	0	0	0	0	0
1	107	10600001	10700000	1	0	0	0	0	1	0	1
1	108	10700001	10800000	12	3	3	1	4	9	2	11
1	109	10800001	10900000	0	0	0	0	0	0	0	0
1	110	10900001	11000000	0	0	0	0	0	0	0	0
1	111	11000001	11100000	6	2	4	2	6	2	0	2
1	112	11100001	11200000	1	0	0	0	0	1	0	1
1	113	11200001	11300000	0	0	0	0	0	0	0	0
1	114	11300001	11400000	0	0	0	0	0	0	0	0
1	115	11400001	11500000	0	0	0	0	0	0	0	0
1	116	11500001	11600000	0	1	0	1	1	0	0	0
1	117	11600001	11700000	0	0	0	0	0	0	0	0
1	118	11700001	11800000	4	1	2	1	3	2	0	2
1	119	11800001	11900000	0	1	0	0	0	0	1	1
1	120	11900001	12000000	0	0	0	0	0	0	0	0
1	121	12000001	12100000	0	2	0	0	0	0	2	2
1	122	12100001	12200000	0	0	0	0	0	0	0	0
1	123	12200001	12300000	2	2	1	1	2	1	1	2
1	124	12300001	12400000	0	0	0	0	0	0	0	0
1	125	12400001	12500000	0	1	0	0	0	0	1	1
1	126	12500001	12600000	0	3	0	2	2	0	1	1
1	127	12600001	12700000	0	6	0	4	4	0	2	2
1	128	12700001	12800000	1	6	1	2	3	0	4	4
1	129	12800001	12900000	0	0	0	0	0	0	0	0
1	130	12900001	13000000	1	11	0	5	5	1	6	7
1	131	13000001	13100000	2	1	2	1	3	0	0	0
1	132	13100001	13200000	1	2	0	0	0	1	2	3
1	133	13200001	13300000	0	0	0	0	0	0	0	0
1	134	13300001	13400000	1	1	1	1	2	0	0	0
1	135	13400001	13500000	1	1	0	0	0	1	1	2
1	136	13500001	13600000	0	1	0	1	1	0	0	0
1	137	13600001	13700000	0	0	0	0	0	0	0	0
1	138	13700001	13800000	0	0	0	0	0	0	0	0
1	139	13800001	13900000	0	0	0	0	0	0	0	0
1	140	13900001	14000000	1	0	1	0	1	0	0	0
1	141	14000001	14100000	0	1	0	0	0	0	1	1
1	142	14100001	14200000	15	17	6	9	15	9	8	17
1	143	14200001	14300000	5	12	2	7	9	3	5	8
1	144	14300001	14400000	3	3	2	0	2	1	3	4
1	145	14400001	14500000	0	0	0	0	0	0	0	0
1	146	14500001	14600000	0	6	0	4	4	0	2	2
1	147	14600001	14700000	2	1	1	1	2	1	0	1
1	148	14700001	14800000	0	4	0	2	2	0	2	2
1	149	14800001	14900000	0	1	0	1	1	0	0	0
1	150	14900001	15000000	0	0	0	0	0	0	0	0
1	151	15000001	15100000	0	0	0	0	0	0	0	0
1	152	15100001	15200000	0	2	0	2	2	0	0	0
1	153	15200001	15300000	0	0	0	0	0	0	0	0
1	154	15300001	15400000	0	5	0	4	4	0	1	1
1	155	15400001	15500000	0	0	0	0	0	0	0	0
1	156	15500001	15600000	0	2	0	1	1	0	1	1
1	157	15600001	15700000	0	2	0	1	1	0	1	1
1	158	15700001	15800000	3	6	2	3	5	1	3	4
1	159	15800001	15900000	0	2	0	1	1	0	1	1
1	160	15900001	16000000	2	4	2	2	4	0	2	2
1	161	16000001	16100000	0	3	0	1	1	0	2	2
1	162	16100001	16200000	0	1	0	1	1	0	0	0
1	163	16200001	16300000	0	3	0	2	2	0	1	1
1	164	16300001	16400000	1	0	0	0	0	1	0	1
1	165	16400001	16500000	0	1	0	1	1	0	0	0
1	166	16500001	16600000	0	1	0	1	1	0	0	0
1	167	16600001	16700000	2	2	2	1	3	0	1	1
1	168	16700001	16800000	0	2	0	1	1	0	1	1
1	169	16800001	16900000	2	3	1	1	2	1	2	3
1	170	16900001	17000000	0	0	0	0	0	0	0	0
1	171	17000001	17100000	1	2	0	1	1	1	1	2
1	172	17100001	17200000	0	0	0	0	0	0	0	0
1	173	17200001	17300000	0	0	0	0	0	0	0	0
1	174	17300001	17400000	0	0	0	0	0	0	0	0
1	175	17400001	17500000	0	0	0	0	0	0	0	0
1	176	17500001	17600000	0	3	0	1	1	0	2	2
1	177	17600001	17700000	0	0	0	0	0	0	0	0
1	178	17700001	17800000	0	0	0	0	0	0	0	0
1	179	17800001	17900000	1	1	1	1	2	0	0	0
1	180	17900001	18000000	0	1	0	0	0	0	1	1
1	181	18000001	18100000	0	2	0	1	1	0	1	1
1	182	18100001	18200000	0	0	0	0	0	0	0	0
1	183	18200001	18300000	1	2	1	1	2	0	1	1
1	184	18300001	18400000	4	1	4	1	5	0	0	0
1	185	18400001	18500000	0	0	0	0	0	0	0	0
1	186	18500001	18600000	0	2	0	2	2	0	0	0
1	187	18600001	18700000	0	0	0	0	0	0	0	0
1	188	18700001	18800000	4	0	2	0	2	2	0	2
1	189	18800001	18900000	0	0	0	0	0	0	0	0
1	190	18900001	19000000	0	1	0	0	0	0	1	1
1	191	19000001	19100000	0	0	0	0	0	0	0	0
1	192	19100001	19200000	0	0	0	0	0	0	0	0
1	193	19200001	19300000	3	0	3	0	3	0	0	0
1	194	19300001	19400000	0	0	0	0	0	0	0	0
1	195	19400001	19500000	0	0	0	0	0	0	0	0
1	196	19500001	19600000	0	0	0	0	0	0	0	0
1	197	19600001	19700000	0	0	0	0	0	0	0	0
1	198	19700001	19800000	0	1	0	1	1	0	0	0
1	199	19800001	19900000	0	0	0	0	0	0	0	0
1	200	19900001	20000000	0	2	0	1	1	0	1	1
1	201	20000001	20100000	0	1	0	1	1	0	0	0
1	202	20100001	20200000	0	0	0	0	0	0	0	0
1	203	20200001	20300000	4	0	1	0	1	3	0	3
1	204	20300001	20400000	0	0	0	0	0	0	0	0
1	205	20400001	20500000	3	0	3	0	3	0	0	0
1	206	20500001	20600000	0	0	0	0	0	0	0	0
1	207	20600001	20700000	0	0	0	0	0	0	0	0
1	208	20700001	20800000	0	1	0	0	0	0	1	1
1	209	20800001	20900000	0	0	0	0	0	0	0	0
1	210	20900001	21000000	0	0	0	0	0	0	0	0
1	211	21000001	21100000	2	1	0	0	0	2	1	3
1	212	21100001	21200000	0	0	0	0	0	0	0	0
1	213	21200001	21300000	0	0	0	0	0	0	0	0
1	214	21300001	21400000	0	1	0	1	1	0	0	0
1	215	21400001	21500000	3	1	1	1	2	2	0	2
1	216	21500001	21600000	0	1	0	1	1	0	0	0
1	217	21600001	21700000	1	0	1	0	1	0	0	0
1	218	21700001	21800000	0	1	0	1	1	0	0	0
1	219	21800001	21900000	0	0	0	0	0	0	0	0
1	220	21900001	22000000	13	8	4	2	6	9	6	15
1	221	22000001	22100000	0	0	0	0	0	0	0	0
1	222	22100001	22200000	0	0	0	0	0	0	0	0
1	223	22200001	22300000	0	1	0	0	0	0	1	1
1	224	22300001	22400000	0	1	0	0	0	0	1	1
1	225	22400001	22500000	2	0	2	0	2	0	0	0
1	226	22500001	22600000	0	0	0	0	0	0	0	0
1	227	22600001	22700000	1	2	0	1	1	1	1	2
1	228	22700001	22800000	0	0	0	0	0	0	0	0
1	229	22800001	22900000	0	0	0	0	0	0	0	0
1	230	22900001	23000000	1	1	1	0	1	0	1	1
1	231	23000001	23100000	0	1	0	0	0	0	1	1
1	232	23100001	23200000	0	0	0	0	0	0	0	0
1	233	23200001	23300000	0	0	0	0	0	0	0	0
1	234	23300001	23400000	0	0	0	0	0	0	0	0
1	235	23400001	23500000	0	0	0	0	0	0	0	0
1	236	23500001	23600000	0	0	0	0	0	0	0	0
1	237	23600001	23700000	0	0	0	0	0	0	0	0
1	238	23700001	23800000	0	0	0	0	0	0	0	0
1	239	23800001	23900000	0	0	0	0	0	0	0	0
1	240	23900001	24000000	0	0	0	0	0	0	0	0
1	241	24000001	24100000	0	0	0	0	0	0	0	0
1	242	24100001	24200000	0	0	0	0	0	0	0	0
1	243	24200001	24300000	0	0	0	0	0	0	0	0
1	244	24300001	24400000	0	1	0	0	0	0	1	1
1	245	24400001	24500000	1	0	1	0	1	0	0	0
1	246	24500001	24600000	0	0	0	0	0	0	0	0
1	247	24600001	24700000	0	0	0	0	0	0	0	0
1	248	24700001	24800000	0	0	0	0	0	0	0	0
1	249	24800001	24900000	0	0	0	0	0	0	0	0
1	250	24900001	25000000	0	0	0	0	0	0	0	0
1	251	25000001	25100000	0	0	0	0	0	0	0	0
1	252	25100001	25200000	0	0	0	0	0	0	0	0
1	253	25200001	25300000	0	1	0	1	1	0	0	0
1	254	25300001	25400000	0	0	0	0	0	0	0	0
1	255	25400001	25500000	0	0	0	0	0	0	0	0
1	256	25500001	25600000	0	0	0	0	0	0	0	0
1	257	25600001	25700000	0	0	0	0	0	0	0	0
1	258	25700001	25800000	1	0	0	0	0	1	0	1
1	259	25800001	25900000	0	0	0	0	0	0	0	0
1	260	25900001	26000000	0	3	0	0	0	0	3	3
1	261	26000001	26100000	5	1	4	1	5	1	0	1
1	262	26100001	26200000	0	1	0	1	1	0	0	0
1	263	26200001	26300000	1	2	0	2	2	1	0	1
1	264	26300001	26400000	1	3	1	2	3	0	1	1
1	265	26400001	26500000	0	3	0	0	0	0	3	3
1	266	26500001	26600000	1	2	1	2	3	0	0	0
1	267	26600001	26700000	0	1	0	0	0	0	1	1
1	268	26700001	26800000	0	1	0	1	1	0	0	0
1	269	26800001	26900000	2	0	1	0	1	1	0	1
1	270	26900001	27000000	0	1	0	0	0	0	1	1
1	271	27000001	27100000	0	2	0	0	0	0	2	2
1	272	27100001	27200000	2	1	2	1	3	0	0	0
1	273	27200001	27300000	1	3	0	3	3	1	0	1
1	274	27300001	27400000	1	0	0	0	0	1	0	1
1	275	27400001	27500000	0	0	0	0	0	0	0	0
1	276	27500001	27600000	3	2	1	1	2	2	1	3
1	277	27600001	27700000	2	2	1	2	3	1	0	1
1	278	27700001	27800000	0	0	0	0	0	0	0	0
1	279	27800001	27900000	0	1	0	1	1	0	0	0
1	280	27900001	28000000	0	0	0	0	0	0	0	0
1	281	28000001	28100000	0	0	0	0	0	0	0	0
1	282	28100001	28200000	0	0	0	0	0	0	0	0
1	283	28200001	28300000	0	0	0	0	0	0	0	0
1	284	28300001	28400000	1	0	0	0	0	1	0	1
1	285	28400001	28500000	0	0	0	0	0	0	0	0
1	286	28500001	28600000	0	0	0	0	0	0	0	0
1	287	28600001	28700000	0	0	0	0	0	0	0	0
1	288	28700001	28800000	0	1	0	0	0	0	1	1
1	289	28800001	28900000	0	0	0	0	0	0	0	0
1	290	28900001	29000000	1	1	1	1	2	0	0	0
1	291	29000001	29100000	0	0	0	0	0	0	0	0
1	292	29100001	29200000	0	0	0	0	0	0	0	0
1	293	29200001	29300000	0	0	0	0	0	0	0	0
1	294	29300001	29400000	1	0	1	0	1	0	0	0
1	295	29400001	29500000	0	0	0	0	0	0	0	0
1	296	29500001	29600000	0	4	0	2	2	0	2	2
1	297	29600001	29700000	0	1	0	0	0	0	1	1
1	298	29700001	29800000	0	0	0	0	0	0	0	0
1	299	29800001	29900000	0	0	0	0	0	0	0	0
1	300	29900001	30000000	1	1	0	0	0	1	1	2
1	301	30000001	30100000	1	2	0	0	0	1	2	3
1	302	30100001	30200000	0	0	0	0	0	0	0	0
1	303	30200001	30300000	0	0	0	0	0	0	0	0
1	304	30300001	30400000	0	1	0	0	0	0	1	1
1	305	30400001	30500000	0	0	0	0	0	0	0	0
1	306	30500001	30600000	0	1	0	1	1	0	0	0
1	307	30600001	30700000	0	3	0	2	2	0	1	1
1	308	30700001	30800000	0	0	0	0	0	0	0	0
1	309	30800001	30900000	1	1	1	0	1	0	1	1
1	310	30900001	31000000	2	1	0	0	0	2	1	3
1	311	31000001	31100000	1	0	1	0	1	0	0	0
1	312	31100001	31200000	1	0	1	0	1	0	0	0
1	313	31200001	31300000	0	0	0	0	0	0	0	0
1	314	31300001	31400000	0	0	0	0	0	0	0	0
1	315	31400001	31500000	0	0	0	0	0	0	0	0
1	316	31500001	31600000	0	0	0	0	0	0	0	0
1	317	31600001	31700000	0	2	0	2	2	0	0	0
1	318	31700001	31800000	0	0	0	0	0	0	0	0
1	319	31800001	31900000	1	1	1	1	2	0	0	0
1	320	31900001	32000000	1	0	0	0	0	1	0	1
1	321	32000001	32100000	0	2	0	1	1	0	1	1
1	322	32100001	32200000	0	1	0	1	1	0	0	0
1	323	32200001	32300000	0	0	0	0	0	0	0	0
1	324	32300001	32400000	0	0	0	0	0	0	0	0
1	325	32400001	32500000	0	0	0	0	0	0	0	0
1	326	32500001	32600000	0	0	0	0	0	0	0	0
1	327	32600001	32700000	1	1	0	0	0	1	1	2
1	328	32700001	32800000	1	2	0	1	1	1	1	2
1	329	32800001	32900000	0	0	0	0	0	0	0	0
1	330	32900001	33000000	0	8	0	2	2	0	6	6
1	331	33000001	33100000	0	1	0	1	1	0	0	0
1	332	33100001	33200000	2	2	1	0	1	1	2	3
1	333	33200001	33300000	0	0	0	0	0	0	0	0
1	334	33300001	33400000	0	1	0	0	0	0	1	1
1	335	33400001	33500000	0	0	0	0	0	0	0	0
1	336	33500001	33600000	0	0	0	0	0	0	0	0
1	337	33600001	33700000	0	0	0	0	0	0	0	0
1	338	33700001	33800000	0	0	0	0	0	0	0	0
1	339	33800001	33900000	0	0	0	0	0	0	0	0
1	340	33900001	34000000	0	0	0	0	0	0	0	0
1	341	34000001	34100000	0	0	0	0	0	0	0	0
1	342	34100001	34200000	0	1	0	1	1	0	0	0
1	343	34200001	34300000	0	0	0	0	0	0	0	0
1	344	34300001	34400000	1	0	0	0	0	1	0	1
1	345	34400001	34500000	1	0	1	0	1	0	0	0
1	346	34500001	34600000	0	0	0	0	0	0	0	0
1	347	34600001	34700000	0	0	0	0	0	0	0	0
1	348	34700001	34800000	1	1	0	1	1	1	0	1
1	349	34800001	34900000	0	0	0	0	0	0	0	0
1	350	34900001	35000000	0	0	0	0	0	0	0	0
1	351	35000001	35100000	0	0	0	0	0	0	0	0
1	352	35100001	35200000	0	0	0	0	0	0	0	0
1	353	35200001	35300000	0	0	0	0	0	0	0	0
1	354	35300001	35400000	1	0	1	0	1	0	0	0
1	355	35400001	35500000	0	0	0	0	0	0	0	0
1	356	35500001	35600000	0	0	0	0	0	0	0	0
1	357	35600001	35700000	0	0	0	0	0	0	0	0
1	358	35700001	35800000	0	1	0	0	0	0	1	1
1	359	35800001	35900000	1	0	1	0	1	0	0	0
1	360	35900001	36000000	0	0	0	0	0	0	0	0
1	361	36000001	36100000	0	0	0	0	0	0	0	0
1	362	36100001	36200000	0	0	0	0	0	0	0	0
1	363	36200001	36300000	0	0	0	0	0	0	0	0
1	364	36300001	36400000	0	0	0	0	0	0	0	0
1	365	36400001	36500000	0	0	0	0	0	0	0	0
1	366	36500001	36600000	0	0	0	0	0	0	0	0
1	367	36600001	36700000	0	0	0	0	0	0	0	0
1	368	36700001	36800000	0	0	0	0	0	0	0	0
1	369	36800001	36900000	0	0	0	0	0	0	0	0
1	370	36900001	37000000	4	0	2	0	2	2	0	2
1	371	37000001	37100000	0	0	0	0	0	0	0	0
1	372	37100001	37200000	0	0	0	0	0	0	0	0
1	373	37200001	37300000	1	0	0	0	0	1	0	1
1	374	37300001	37400000	0	0	0	0	0	0	0	0
1	375	37400001	37500000	0	0	0	0	0	0	0	0
1	376	37500001	37600000	0	0	0	0	0	0	0	0
1	377	37600001	37700000	1	1	0	0	0	1	1	2
1	378	37700001	37800000	2	0	2	0	2	0	0	0
1	379	37800001	37900000	0	0	0	0	0	0	0	0
1	380	37900001	38000000	0	0	0	0	0	0	0	0
1	381	38000001	38100000	0	0	0	0	0	0	0	0
1	382	38100001	38200000	0	0	0	0	0	0	0	0
1	383	38200001	38300000	0	0	0	0	0	0	0	0
1	384	38300001	38400000	0	0	0	0	0	0	0	0
1	385	38400001	38500000	0	1	0	0	0	0	1	1
1	386	38500001	38600000	1	1	0	1	1	1	0	1
1	387	38600001	38700000	0	0	0	0	0	0	0	0
1	388	38700001	38800000	0	0	0	0	0	0	0	0
1	389	38800001	38900000	0	0	0	0	0	0	0	0
1	390	38900001	39000000	3	1	0	0	0	3	1	4
1	391	39000001	39100000	0	0	0	0	0	0	0	0
1	392	39100001	39200000	0	0	0	0	0	0	0	0
1	393	39200001	39300000	0	0	0	0	0	0	0	0
1	394	39300001	39400000	0	1	0	0	0	0	1	1
1	395	39400001	39500000	0	0	0	0	0	0	0	0
1	396	39500001	39600000	0	0	0	0	0	0	0	0
1	397	39600001	39700000	0	0	0	0	0	0	0	0
1	398	39700001	39800000	0	0	0	0	0	0	0	0
1	399	39800001	39900000	0	0	0	0	0	0	0	0
1	400	39900001	40000000	0	1	0	1	1	0	0	0
1	401	40000001	40100000	0	0	0	0	0	0	0	0
1	402	40100001	40200000	0	0	0	0	0	0	0	0
1	403	40200001	40300000	0	0	0	0	0	0	0	0
1	404	40300001	40400000	0	0	0	0	0	0	0	0
1	405	40400001	40500000	0	0	0	0	0	0	0	0
1	406	40500001	40600000	0	0	0	0	0	0	0	0
1	407	40600001	40700000	0	0	0	0	0	0	0	0
1	408	40700001	40800000	0	0	0	0	0	0	0	0
1	409	40800001	40900000	0	2	0	1	1	0	1	1
1	410	40900001	41000000	0	0	0	0	0	0	0	0
1	411	41000001	41100000	1	0	1	0	1	0	0	0
1	412	41100001	41200000	0	0	0	0	0	0	0	0
1	413	41200001	41300000	0	0	0	0	0	0	0	0
1	414	41300001	41400000	0	0	0	0	0	0	0	0
1	415	41400001	41500000	1	0	0	0	0	1	0	1
1	416	41500001	41600000	0	0	0	0	0	0	0	0
1	417	41600001	41700000	0	0	0	0	0	0	0	0
1	418	41700001	41800000	0	0	0	0	0	0	0	0
1	419	41800001	41900000	0	0	0	0	0	0	0	0
1	420	41900001	42000000	0	0	0	0	0	0	0	0
1	421	42000001	42100000	0	0	0	0	0	0	0	0
1	422	42100001	42200000	0	0	0	0	0	0	0	0
1	423	42200001	42300000	0	0	0	0	0	0	0	0
1	424	42300001	42400000	0	0	0	0	0	0	0	0
1	425	42400001	42500000	0	0	0	0	0	0	0	0
1	426	42500001	42600000	6	3	4	3	7	2	0	2
1	427	42600001	42700000	0	1	0	1	1	0	0	0
1	428	42700001	42800000	0	0	0	0	0	0	0	0
1	429	42800001	42900000	1	0	1	0	1	0	0	0
1	430	42900001	43000000	0	0	0	0	0	0	0	0
1	431	43000001	43100000	0	0	0	0	0	0	0	0
1	432	43100001	43200000	0	0	0	0	0	0	0	0
1	433	43200001	43300000	0	0	0	0	0	0	0	0
1	434	43300001	43400000	0	0	0	0	0	0	0	0
1	435	43400001	43500000	0	0	0	0	0	0	0	0
1	436	43500001	43600000	0	1	0	0	0	0	1	1
1	437	43600001	43700000	0	0	0	0	0	0	0	0
1	438	43700001	43800000	2	0	0	0	0	2	0	2
1	439	43800001	43900000	0	0	0	0	0	0	0	0
1	440	43900001	44000000	0	1	0	1	1	0	0	0
1	441	44000001	44100000	1	0	1	0	1	0	0	0
1	442	44100001	44200000	0	0	0	0	0	0	0	0
1	443	44200001	44300000	0	0	0	0	0	0	0	0
1	444	44300001	44400000	0	0	0	0	0	0	0	0
1	445	44400001	44500000	3	1	3	1	4	0	0	0
1	446	44500001	44600000	0	0	0	0	0	0	0	0
1	447	44600001	44700000	3	0	1	0	1	2	0	2
1	448	44700001	44800000	0	0	0	0	0	0	0	0
1	449	44800001	44900000	0	0	0	0	0	0	0	0
1	450	44900001	45000000	0	0	0	0	0	0	0	0
1	451	45000001	45100000	0	0	0	0	0	0	0	0
1	452	45100001	45200000	0	0	0	0	0	0	0	0
1	453	45200001	45300000	0	0	0	0	0	0	0	0
1	454	45300001	45400000	0	0	0	0	0	0	0	0
1	455	45400001	45500000	0	0	0	0	0	0	0	0
1	456	45500001	45600000	0	1	0	0	0	0	1	1
1	457	45600001	45700000	0	0	0	0	0	0	0	0
1	458	45700001	45800000	0	0	0	0	0	0	0	0
1	459	45800001	45900000	0	0	0	0	0	0	0	0
1	460	45900001	46000000	0	0	0	0	0	0	0	0
1	461	46000001	46100000	0	0	0	0	0	0	0	0
1	462	46100001	46200000	1	0	1	0	1	0	0	0
1	463	46200001	46300000	1	0	1	0	1	0	0	0
1	464	46300001	46400000	0	0	0	0	0	0	0	0
1	465	46400001	46500000	2	0	1	0	1	1	0	1
1	466	46500001	46600000	0	0	0	0	0	0	0	0
1	467	46600001	46700000	0	0	0	0	0	0	0	0
1	468	46700001	46800000	0	0	0	0	0	0	0	0
1	469	46800001	46900000	0	0	0	0	0	0	0	0
1	470	46900001	47000000	0	0	0	0	0	0	0	0
1	471	47000001	47100000	0	0	0	0	0	0	0	0
1	472	47100001	47200000	0	0	0	0	0	0	0	0
1	473	47200001	47300000	0	0	0	0	0	0	0	0
1	474	47300001	47400000	0	0	0	0	0	0	0	0
1	475	47400001	47500000	0	0	0	0	0	0	0	0
1	476	47500001	47600000	0	0	0	0	0	0	0	0
1	477	47600001	47700000	0	0	0	0	0	0	0	0
1	478	47700001	47800000	0	0	0	0	0	0	0	0
1	479	47800001	47900000	0	0	0	0	0	0	0	0
1	480	47900001	48000000	0	0	0	0	0	0	0	0
1	481	48000001	48100000	0	0	0	0	0	0	0	0
1	482	48100001	48200000	0	0	0	0	0	0	0	0
1	483	48200001	48300000	0	0	0	0	0	0	0	0
1	484	48300001	48400000	0	0	0	0	0	0	0	0
1	485	48400001	48500000	0	0	0	0	0	0	0	0
1	486	48500001	48600000	0	0	0	0	0	0	0	0
1	487	48600001	48700000	0	0	0	0	0	0	0	0
1	488	48700001	48800000	0	0	0	0	0	0	0	0
1	489	48800001	48900000	1	0	1	0	1	0	0	0
1	490	48900001	49000000	0	0	0	0	0	0	0	0
1	491	49000001	49100000	0	1	0	1	1	0	0	0
1	492	49100001	49200000	0	0	0	0	0	0	0	0
1	493	49200001	49300000	0	0	0	0	0	0	0	0
1	494	49300001	49400000	0	0	0	0	0	0	0	0
1	495	49400001	49500000	0	0	0	0	0	0	0	0
1	496	49500001	49600000	0	0	0	0	0	0	0	0
1	497	49600001	49700000	0	0	0	0	0	0	0	0
1	498	49700001	49800000	0	0	0	0	0	0	0	0
1	499	49800001	49900000	0	0	0	0	0	0	0	0
1	500	49900001	50000000	0	0	0	0	0	0	0	0
1	501	50000001	50100000	0	0	0	0	0	0	0	0
1	502	50100001	50200000	0	2	0	2	2	0	0	0
1	503	50200001	50300000	0	0	0	0	0	0	0	0
1	504	50300001	50400000	0	0	0	0	0	0	0	0
1	505	50400001	50500000	0	0	0	0	0	0	0	0
1	506	50500001	50600000	1	0	1	0	1	0	0	0
1	507	50600001	50700000	0	0	0	0	0	0	0	0
1	508	50700001	50800000	0	0	0	0	0	0	0	0
1	509	50800001	50900000	0	0	0	0	0	0	0	0
1	510	50900001	51000000	1	0	1	0	1	0	0	0
1	511	51000001	51100000	0	0	0	0	0	0	0	0
1	512	51100001	51200000	0	0	0	0	0	0	0	0
1	513	51200001	51300000	0	0	0	0	0	0	0	0
1	514	51300001	51400000	0	0	0	0	0	0	0	0
1	515	51400001	51500000	1	0	1	0	1	0	0	0
1	516	51500001	51600000	0	0	0	0	0	0	0	0
1	517	51600001	51700000	0	0	0	0	0	0	0	0
1	518	51700001	51800000	0	0	0	0	0	0	0	0
1	519	51800001	51900000	3	2	1	0	1	2	2	4
1	520	51900001	52000000	0	0	0	0	0	0	0	0
1	521	52000001	52100000	0	1	0	1	1	0	0	0
1	522	52100001	52200000	1	0	0	0	0	1	0	1
1	523	52200001	52300000	1	0	0	0	0	1	0	1
1	524	52300001	52400000	0	0	0	0	0	0	0	0
1	525	52400001	52500000	0	0	0	0	0	0	0	0
1	526	52500001	52600000	0	0	0	0	0	0	0	0
1	527	52600001	52700000	0	0	0	0	0	0	0	0
1	528	52700001	52800000	0	0	0	0	0	0	0	0
1	529	52800001	52900000	0	1	0	1	1	0	0	0
1	530	52900001	53000000	0	0	0	0	0	0	0	0
1	531	53000001	53100000	2	0	1	0	1	1	0	1
1	532	53100001	53200000	0	0	0	0	0	0	0	0
1	533	53200001	53300000	0	0	0	0	0	0	0	0
1	534	53300001	53400000	0	0	0	0	0	0	0	0
1	535	53400001	53500000	1	0	0	0	0	1	0	1
1	536	53500001	53600000	0	0	0	0	0	0	0	0
1	537	53600001	53700000	0	0	0	0	0	0	0	0
1	538	53700001	53800000	0	2	0	2	2	0	0	0
1	539	53800001	53900000	1	1	1	0	1	0	1	1
1	540	53900001	54000000	0	0	0	0	0	0	0	0
1	541	54000001	54100000	0	0	0	0	0	0	0	0
1	542	54100001	54200000	0	0	0	0	0	0	0	0
1	543	54200001	54300000	0	0	0	0	0	0	0	0
1	544	54300001	54400000	0	0	0	0	0	0	0	0
1	545	54400001	54500000	1	0	0	0	0	1	0	1
1	546	54500001	54600000	0	0	0	0	0	0	0	0
1	547	54600001	54700000	0	0	0	0	0	0	0	0
1	548	54700001	54800000	0	0	0	0	0	0	0	0
1	549	54800001	54900000	0	0	0	0	0	0	0	0
1	550	54900001	55000000	0	1	0	0	0	0	1	1
1	551	55000001	55100000	0	0	0	0	0	0	0	0
1	552	55100001	55200000	0	0	0	0	0	0	0	0
1	553	55200001	55300000	0	0	0	0	0	0	0	0
1	554	55300001	55400000	0	0	0	0	0	0	0	0
1	555	55400001	55500000	0	0	0	0	0	0	0	0
1	556	55500001	55600000	0	0	0	0	0	0	0	0
1	557	55600001	55700000	0	0	0	0	0	0	0	0
1	558	55700001	55800000	0	0	0	0	0	0	0	0
1	559	55800001	55900000	2	0	1	0	1	1	0	1
1	560	55900001	56000000	0	0	0	0	0	0	0	0
1	561	56000001	56100000	0	0	0	0	0	0	0	0
1	562	56100001	56200000	0	0	0	0	0	0	0	0
1	563	56200001	56300000	0	0	0	0	0	0	0	0
1	564	56300001	56400000	0	0	0	0	0	0	0	0
1	565	56400001	56500000	1	0	0	0	0	1	0	1
1	566	56500001	56600000	0	0	0	0	0	0	0	0
1	567	56600001	56700000	0	0	0	0	0	0	0	0
1	568	56700001	56800000	0	0	0	0	0	0	0	0
1	569	56800001	56900000	0	0	0	0	0	0	0	0
1	570	56900001	57000000	0	0	0	0	0	0	0	0
1	571	57000001	57100000	0	0	0	0	0	0	0	0
1	572	57100001	57200000	1	0	1	0	1	0	0	0
1	573	57200001	57300000	1	0	0	0	0	1	0	1
1	574	57300001	57400000	0	1	0	0	0	0	1	1
1	575	57400001	57500000	0	0	0	0	0	0	0	0
1	576	57500001	57600000	0	1	0	1	1	0	0	0
1	577	57600001	57700000	0	0	0	0	0	0	0	0
1	578	57700001	57800000	1	0	0	0	0	1	0	1
1	579	57800001	57900000	0	0	0	0	0	0	0	0
1	580	57900001	58000000	0	0	0	0	0	0	0	0
1	581	58000001	58100000	0	1	0	0	0	0	1	1
1	582	58100001	58200000	0	0	0	0	0	0	0	0
1	583	58200001	58300000	0	0	0	0	0	0	0	0
1	584	58300001	58400000	1	0	0	0	0	1	0	1
1	585	58400001	58500000	0	0	0	0	0	0	0	0
1	586	58500001	58600000	0	0	0	0	0	0	0	0
1	587	58600001	58700000	0	0	0	0	0	0	0	0
1	588	58700001	58800000	0	1	0	1	1	0	0	0
1	589	58800001	58900000	0	0	0	0	0	0	0	0
1	590	58900001	59000000	1	0	0	0	0	1	0	1
1	591	59000001	59100000	0	0	0	0	0	0	0	0
1	592	59100001	59200000	0	0	0	0	0	0	0	0
1	593	59200001	59300000	0	0	0	0	0	0	0	0
1	594	59300001	59400000	0	0	0	0	0	0	0	0
1	595	59400001	59500000	0	0	0	0	0	0	0	0
1	596	59500001	59600000	0	0	0	0	0	0	0	0
1	597	59600001	59700000	0	1	0	1	1	0	0	0
1	598	59700001	59800000	0	0	0	0	0	0	0	0
1	599	59800001	59900000	0	0	0	0	0	0	0	0
1	600	59900001	60000000	0	0	0	0	0	0	0	0
1	601	60000001	60100000	0	0	0	0	0	0	0	0
1	602	60100001	60200000	0	0	0	0	0	0	0	0
1	603	60200001	60300000	0	0	0	0	0	0	0	0
1	604	60300001	60400000	0	0	0	0	0	0	0	0
1	605	60400001	60500000	0	0	0	0	0	0	0	0
1	606	60500001	60600000	0	0	0	0	0	0	0	0
1	607	60600001	60700000	0	0	0	0	0	0	0	0
1	608	60700001	60800000	0	0	0	0	0	0	0	0
1	609	60800001	60900000	1	0	0	0	0	1	0	1
1	610	60900001	61000000	1	1	0	0	0	1	1	2
1	611	61000001	61100000	0	0	0	0	0	0	0	0
1	612	61100001	61200000	0	0	0	0	0	0	0	0
1	613	61200001	61300000	0	0	0	0	0	0	0	0
1	614	61300001	61400000	0	0	0	0	0	0	0	0
1	615	61400001	61500000	1	0	1	0	1	0	0	0
1	616	61500001	61600000	0	0	0	0	0	0	0	0
1	617	61600001	61700000	0	0	0	0	0	0	0	0
1	618	61700001	61800000	0	0	0	0	0	0	0	0
1	619	61800001	61900000	0	0	0	0	0	0	0	0
1	620	61900001	62000000	0	0	0	0	0	0	0	0
1	621	62000001	62100000	0	0	0	0	0	0	0	0
1	622	62100001	62200000	0	0	0	0	0	0	0	0
1	623	62200001	62300000	0	0	0	0	0	0	0	0
1	624	62300001	62400000	0	0	0	0	0	0	0	0
1	625	62400001	62500000	0	0	0	0	0	0	0	0
1	626	62500001	62600000	0	0	0	0	0	0	0	0
1	627	62600001	62700000	0	0	0	0	0	0	0	0
1	628	62700001	62800000	0	0	0	0	0	0	0	0
1	629	62800001	62900000	1	0	0	0	0	1	0	1
1	630	62900001	63000000	0	0	0	0	0	0	0	0
1	631	63000001	63100000	0	0	0	0	0	0	0	0
1	632	63100001	63200000	0	0	0	0	0	0	0	0
1	633	63200001	63300000	0	0	0	0	0	0	0	0
1	634	63300001	63400000	1	0	1	0	1	0	0	0
1	635	63400001	63500000	0	0	0	0	0	0	0	0
1	636	63500001	63600000	0	0	0	0	0	0	0	0
1	637	63600001	63700000	0	0	0	0	0	0	0	0
1	638	63700001	63800000	1	0	0	0	0	1	0	1
1	639	63800001	63900000	0	0	0	0	0	0	0	0
1	640	63900001	64000000	0	0	0	0	0	0	0	0
1	641	64000001	64100000	0	0	0	0	0	0	0	0
1	642	64100001	64200000	0	0	0	0	0	0	0	0
1	643	64200001	64300000	0	0	0	0	0	0	0	0
1	644	64300001	64400000	0	0	0	0	0	0	0	0
1	645	64400001	64500000	0	0	0	0	0	0	0	0
1	646	64500001	64600000	0	0	0	0	0	0	0	0
1	647	64600001	64700000	0	0	0	0	0	0	0	0
1	648	64700001	64800000	0	0	0	0	0	0	0	0
1	649	64800001	64900000	0	0	0	0	0	0	0	0
1	650	64900001	65000000	0	0	0	0	0	0	0	0
1	651	65000001	65100000	0	0	0	0	0	0	0	0
1	652	65100001	65200000	0	0	0	0	0	0	0	0
1	653	65200001	65300000	0	0	0	0	0	0	0	0
1	654	65300001	65400000	0	0	0	0	0	0	0	0
1	655	65400001	65500000	0	0	0	0	0	0	0	0
1	656	65500001	65600000	0	0	0	0	0	0	0	0
1	657	65600001	65700000	0	1	0	0	0	0	1	1
1	658	65700001	65800000	0	0	0	0	0	0	0	0
1	659	65800001	65900000	2	0	1	0	1	1	0	1
1	660	65900001	66000000	0	0	0	0	0	0	0	0
1	661	66000001	66100000	0	0	0	0	0	0	0	0
1	662	66100001	66200000	0	0	0	0	0	0	0	0
1	663	66200001	66300000	1	0	0	0	0	1	0	1
1	664	66300001	66400000	0	0	0	0	0	0	0	0
1	665	66400001	66500000	0	0	0	0	0	0	0	0
1	666	66500001	66600000	0	0	0	0	0	0	0	0
1	667	66600001	66700000	0	0	0	0	0	0	0	0
1	668	66700001	66800000	0	0	0	0	0	0	0	0
1	669	66800001	66900000	0	0	0	0	0	0	0	0
1	670	66900001	67000000	1	0	0	0	0	1	0	1
1	671	67000001	67100000	1	0	1	0	1	0	0	0
1	672	67100001	67200000	0	0	0	0	0	0	0	0
1	673	67200001	67300000	0	0	0	0	0	0	0	0
1	674	67300001	67400000	0	0	0	0	0	0	0	0
1	675	67400001	67500000	0	0	0	0	0	0	0	0
1	676	67500001	67600000	0	0	0	0	0	0	0	0
1	677	67600001	67700000	0	0	0	0	0	0	0	0
1	678	67700001	67800000	0	0	0	0	0	0	0	0
1	679	67800001	67900000	0	0	0	0	0	0	0	0
1	680	67900001	68000000	0	0	0	0	0	0	0	0
1	681	68000001	68100000	1	0	0	0	0	1	0	1
1	682	68100001	68200000	0	0	0	0	0	0	0	0
1	683	68200001	68300000	0	1	0	0	0	0	1	1
1	684	68300001	68400000	0	0	0	0	0	0	0	0
1	685	68400001	68500000	0	0	0	0	0	0	0	0
1	686	68500001	68600000	0	0	0	0	0	0	0	0
1	687	68600001	68700000	0	0	0	0	0	0	0	0
1	688	68700001	68800000	0	0	0	0	0	0	0	0
1	689	68800001	68900000	1	0	1	0	1	0	0	0
1	690	68900001	69000000	0	0	0	0	0	0	0	0
1	691	69000001	69100000	1	0	0	0	0	1	0	1
1	692	69100001	69200000	0	0	0	0	0	0	0	0
1	693	69200001	69300000	0	0	0	0	0	0	0	0
1	694	69300001	69400000	0	0	0	0	0	0	0	0
1	695	69400001	69500000	0	0	0	0	0	0	0	0
1	696	69500001	69600000	0	0	0	0	0	0	0	0
1	697	69600001	69700000	0	0	0	0	0	0	0	0
1	698	69700001	69800000	0	0	0	0	0	0	0	0
1	699	69800001	69900000	0	0	0	0	0	0	0	0
1	700	69900001	70000000	0	0	0	0	0	0	0	0
1	701	70000001	70100000	0	0	0	0	0	0	0	0
1	702	70100001	70200000	0	0	0	0	0	0	0	0
1	703	70200001	70300000	0	0	0	0	0	0	0	0
1	704	70300001	70400000	0	0	0	0	0	0	0	0
1	705	70400001	70500000	0	0	0	0	0	0	0	0
1	706	70500001	70600000	0	0	0	0	0	0	0	0
1	707	70600001	70700000	0	0	0	0	0	0	0	0
1	708	70700001	70800000	0	0	0	0	0	0	0	0
1	709	70800001	70900000	0	0	0	0	0	0	0	0
1	710	70900001	71000000	1	1	1	0	1	0	1	1
1	711	71000001	71100000	0	0	0	0	0	0	0	0
1	712	71100001	71200000	0	0	0	0	0	0	0	0
1	713	71200001	71300000	1	0	1	0	1	0	0	0
1	714	71300001	71400000	1	1	1	1	2	0	0	0
1	715	71400001	71500000	1	0	0	0	0	1	0	1
1	716	71500001	71600000	0	0	0	0	0	0	0	0
1	717	71600001	71700000	0	1	0	0	0	0	1	1
1	718	71700001	71800000	0	0	0	0	0	0	0	0
1	719	71800001	71900000	0	0	0	0	0	0	0	0
1	720	71900001	72000000	2	0	2	0	2	0	0	0
1	721	72000001	72100000	0	0	0	0	0	0	0	0
1	722	72100001	72200000	0	0	0	0	0	0	0	0
1	723	72200001	72300000	1	0	0	0	0	1	0	1
1	724	72300001	72400000	0	0	0	0	0	0	0	0
1	725	72400001	72500000	0	0	0	0	0	0	0	0
1	726	72500001	72600000	0	1	0	1	1	0	0	0
1	727	72600001	72700000	0	0	0	0	0	0	0	0
1	728	72700001	72800000	0	2	0	0	0	0	2	2
1	729	72800001	72900000	0	1	0	0	0	0	1	1
1	730	72900001	73000000	0	0	0	0	0	0	0	0
1	731	73000001	73100000	0	0	0	0	0	0	0	0
1	732	73100001	73200000	0	0	0	0	0	0	0	0
1	733	73200001	73300000	0	1	0	0	0	0	1	1
1	734	73300001	73400000	0	0	0	0	0	0	0	0
1	735	73400001	73500000	0	0	0	0	0	0	0	0
1	736	73500001	73600000	0	0	0	0	0	0	0	0
1	737	73600001	73700000	0	0	0	0	0	0	0	0
1	738	73700001	73800000	3	2	1	1	2	2	1	3
1	739	73800001	73900000	0	0	0	0	0	0	0	0
1	740	73900001	74000000	0	0	0	0	0	0	0	0
1	741	74000001	74100000	0	0	0	0	0	0	0	0
1	742	74100001	74200000	0	0	0	0	0	0	0	0
1	743	74200001	74300000	0	0	0	0	0	0	0	0
1	744	74300001	74400000	0	0	0	0	0	0	0	0
1	745	74400001	74500000	0	0	0	0	0	0	0	0
1	746	74500001	74600000	0	0	0	0	0	0	0	0
1	747	74600001	74700000	0	0	0	0	0	0	0	0
1	748	74700001	74800000	0	0	0	0	0	0	0	0
1	749	74800001	74900000	6	0	4	0	4	2	0	2
1	750	74900001	75000000	0	0	0	0	0	0	0	0
1	751	75000001	75100000	0	0	0	0	0	0	0	0
1	752	75100001	75200000	0	0	0	0	0	0	0	0
1	753	75200001	75300000	0	1	0	1	1	0	0	0
1	754	75300001	75400000	0	0	0	0	0	0	0	0
1	755	75400001	75500000	0	0	0	0	0	0	0	0
1	756	75500001	75600000	0	0	0	0	0	0	0	0
1	757	75600001	75700000	0	0	0	0	0	0	0	0
1	758	75700001	75800000	0	0	0	0	0	0	0	0
1	759	75800001	75900000	0	0	0	0	0	0	0	0
1	760	75900001	76000000	0	0	0	0	0	0	0	0
1	761	76000001	76100000	0	0	0	0	0	0	0	0
1	762	76100001	76200000	0	0	0	0	0	0	0	0
1	763	76200001	76300000	0	0	0	0	0	0	0	0
1	764	76300001	76400000	0	0	0	0	0	0	0	0
1	765	76400001	76500000	0	0	0	0	0	0	0	0
1	766	76500001	76600000	0	0	0	0	0	0	0	0
1	767	76600001	76700000	0	0	0	0	0	0	0	0
1	768	76700001	76800000	0	0	0	0	0	0	0	0
1	769	76800001	76900000	0	0	0	0	0	0	0	0
1	770	76900001	77000000	1	0	1	0	1	0	0	0
1	771	77000001	77100000	0	0	0	0	0	0	0	0
1	772	77100001	77200000	0	1	0	1	1	0	0	0
1	773	77200001	77300000	0	0	0	0	0	0	0	0
1	774	77300001	77400000	0	0	0	0	0	0	0	0
1	775	77400001	77500000	0	0	0	0	0	0	0	0
1	776	77500001	77600000	0	0	0	0	0	0	0	0
1	777	77600001	77700000	0	0	0	0	0	0	0	0
1	778	77700001	77800000	0	0	0	0	0	0	0	0
1	779	77800001	77900000	0	0	0	0	0	0	0	0
1	780	77900001	78000000	0	0	0	0	0	0	0	0
1	781	78000001	78100000	0	0	0	0	0	0	0	0
1	782	78100001	78200000	0	0	0	0	0	0	0	0
1	783	78200001	78300000	0	0	0	0	0	0	0	0
1	784	78300001	78400000	0	0	0	0	0	0	0	0
1	785	78400001	78500000	1	0	1	0	1	0	0	0
1	786	78500001	78600000	0	0	0	0	0	0	0	0
1	787	78600001	78700000	0	0	0	0	0	0	0	0
1	788	78700001	78800000	1	0	1	0	1	0	0	0
1	789	78800001	78900000	0	0	0	0	0	0	0	0
1	790	78900001	79000000	0	0	0	0	0	0	0	0
1	791	79000001	79100000	0	0	0	0	0	0	0	0
1	792	79100001	79200000	0	0	0	0	0	0	0	0
1	793	79200001	79300000	0	0	0	0	0	0	0	0
1	794	79300001	79400000	1	0	1	0	1	0	0	0
1	795	79400001	79500000	0	0	0	0	0	0	0	0
1	796	79500001	79600000	0	0	0	0	0	0	0	0
1	797	79600001	79700000	0	0	0	0	0	0	0	0
1	798	79700001	79800000	0	0	0	0	0	0	0	0
1	799	79800001	79900000	0	0	0	0	0	0	0	0
1	800	79900001	80000000	0	1	0	0	0	0	1	1
1	801	80000001	80100000	0	0	0	0	0	0	0	0
1	802	80100001	80200000	0	0	0	0	0	0	0	0
1	803	80200001	80300000	0	0	0	0	0	0	0	0
1	804	80300001	80400000	0	0	0	0	0	0	0	0
1	805	80400001	80500000	0	0	0	0	0	0	0	0
1	806	80500001	80600000	0	0	0	0	0	0	0	0
1	807	80600001	80700000	0	0	0	0	0	0	0	0
1	808	80700001	80800000	0	0	0	0	0	0	0	0
1	809	80800001	80900000	0	0	0	0	0	0	0	0
1	810	80900001	81000000	0	0	0	0	0	0	0	0
1	811	81000001	81100000	0	0	0	0	0	0	0	0
1	812	81100001	81200000	0	0	0	0	0	0	0	0
1	813	81200001	81300000	0	0	0	0	0	0	0	0
1	814	81300001	81400000	1	0	0	0	0	1	0	1
1	815	81400001	81500000	0	0	0	0	0	0	0	0
1	816	81500001	81600000	0	0	0	0	0	0	0	0
1	817	81600001	81700000	0	0	0	0	0	0	0	0
1	818	81700001	81800000	0	0	0	0	0	0	0	0
1	819	81800001	81900000	0	0	0	0	0	0	0	0
1	820	81900001	82000000	0	0	0	0	0	0	0	0
1	821	82000001	82100000	0	0	0	0	0	0	0	0
1	822	82100001	82200000	0	0	0	0	0	0	0	0
1	823	82200001	82300000	0	0	0	0	0	0	0	0
1	824	82300001	82400000	0	0	0	0	0	0	0	0
1	825	82400001	82500000	0	1	0	1	1	0	0	0
1	826	82500001	82600000	2	0	0	0	0	2	0	2
1	827	82600001	82700000	0	0	0	0	0	0	0	0
1	828	82700001	82800000	0	0	0	0	0	0	0	0
1	829	82800001	82900000	0	0	0	0	0	0	0	0
1	830	82900001	83000000	0	1	0	0	0	0	1	1
1	831	83000001	83100000	0	0	0	0	0	0	0	0
1	832	83100001	83200000	0	0	0	0	0	0	0	0
1	833	83200001	83300000	0	0	0	0	0	0	0	0
1	834	83300001	83400000	0	0	0	0	0	0	0	0
1	835	83400001	83500000	0	0	0	0	0	0	0	0
1	836	83500001	83600000	0	0	0	0	0	0	0	0
1	837	83600001	83700000	0	0	0	0	0	0	0	0
1	838	83700001	83800000	0	0	0	0	0	0	0	0
1	839	83800001	83900000	0	0	0	0	0	0	0	0
1	840	83900001	84000000	0	0	0	0	0	0	0	0
1	841	84000001	84100000	0	0	0	0	0	0	0	0
1	842	84100001	84200000	0	0	0	0	0	0	0	0
1	843	84200001	84300000	0	0	0	0	0	0	0	0
1	844	84300001	84400000	0	0	0	0	0	0	0	0
1	845	84400001	84500000	0	0	0	0	0	0	0	0
1	846	84500001	84600000	0	0	0	0	0	0	0	0
1	847	84600001	84700000	0	0	0	0	0	0	0	0
1	848	84700001	84800000	0	0	0	0	0	0	0	0
1	849	84800001	84900000	0	0	0	0	0	0	0	0
1	850	84900001	85000000	0	0	0	0	0	0	0	0
1	851	85000001	85100000	1	0	1	0	1	0	0	0
1	852	85100001	85200000	0	0	0	0	0	0	0	0
1	853	85200001	85300000	0	0	0	0	0	0	0	0
1	854	85300001	85400000	0	0	0	0	0	0	0	0
1	855	85400001	85500000	0	0	0	0	0	0	0	0
1	856	85500001	85600000	0	0	0	0	0	0	0	0
1	857	85600001	85700000	0	0	0	0	0	0	0	0
1	858	85700001	85800000	1	0	1	0	1	0	0	0
1	859	85800001	85900000	0	0	0	0	0	0	0	0
1	860	85900001	86000000	0	0	0	0	0	0	0	0
1	861	86000001	86100000	0	0	0	0	0	0	0	0
1	862	86100001	86200000	0	0	0	0	0	0	0	0
1	863	86200001	86300000	0	0	0	0	0	0	0	0
1	864	86300001	86400000	0	0	0	0	0	0	0	0
1	865	86400001	86500000	0	0	0	0	0	0	0	0
1	866	86500001	86600000	0	0	0	0	0	0	0	0
1	867	86600001	86700000	0	0	0	0	0	0	0	0
1	868	86700001	86800000	0	0	0	0	0	0	0	0
1	869	86800001	86900000	0	0	0	0	0	0	0	0
1	870	86900001	87000000	1	0	1	0	1	0	0	0
1	871	87000001	87100000	0	0	0	0	0	0	0	0
1	872	87100001	87200000	0	0	0	0	0	0	0	0
1	873	87200001	87300000	0	0	0	0	0	0	0	0
1	874	87300001	87400000	0	0	0	0	0	0	0	0
1	875	87400001	87500000	0	0	0	0	0	0	0	0
1	876	87500001	87600000	0	0	0	0	0	0	0	0
1	877	87600001	87700000	0	0	0	0	0	0	0	0
1	878	87700001	87800000	0	0	0	0	0	0	0	0
1	879	87800001	87900000	0	0	0	0	0	0	0	0
1	880	87900001	88000000	0	0	0	0	0	0	0	0
1	881	88000001	88100000	0	0	0	0	0	0	0	0
1	882	88100001	88200000	0	0	0	0	0	0	0	0
1	883	88200001	88300000	0	0	0	0	0	0	0	0
1	884	88300001	88400000	0	0	0	0	0	0	0	0
1	885	88400001	88500000	0	0	0	0	0	0	0	0
1	886	88500001	88600000	0	0	0	0	0	0	0	0
1	887	88600001	88700000	0	0	0	0	0	0	0	0
1	888	88700001	88800000	0	0	0	0	0	0	0	0
1	889	88800001	88900000	0	0	0	0	0	0	0	0
1	890	88900001	89000000	0	0	0	0	0	0	0	0
1	891	89000001	89100000	0	0	0	0	0	0	0	0
1	892	89100001	89200000	0	0	0	0	0	0	0	0
1	893	89200001	89300000	0	0	0	0	0	0	0	0
1	894	89300001	89400000	0	0	0	0	0	0	0	0
1	895	89400001	89500000	0	0	0	0	0	0	0	0
1	896	89500001	89600000	0	0	0	0	0	0	0	0
1	897	89600001	89700000	0	0	0	0	0	0	0	0
1	898	89700001	89800000	0	0	0	0	0	0	0	0
1	899	89800001	89900000	0	0	0	0	0	0	0	0
1	900	89900001	90000000	0	0	0	0	0	0	0	0
1	901	90000001	90100000	0	0	0	0	0	0	0	0
1	902	90100001	90200000	0	0	0	0	0	0	0	0
1	903	90200001	90300000	0	0	0	0	0	0	0	0
1	904	90300001	90400000	0	0	0	0	0	0	0	0
1	905	90400001	90500000	0	0	0	0	0	0	0	0
1	906	90500001	90600000	0	0	0	0	0	0	0	0
1	907	90600001	90700000	0	0	0	0	0	0	0	0
1	908	90700001	90800000	0	0	0	0	0	0	0	0
1	909	90800001	90900000	3	0	3	0	3	0	0	0
1	910	90900001	91000000	0	0	0	0	0	0	0	0
1	911	91000001	91100000	0	0	0	0	0	0	0	0
1	912	91100001	91200000	0	0	0	0	0	0	0	0
1	913	91200001	91300000	0	0	0	0	0	0	0	0
1	914	91300001	91400000	0	0	0	0	0	0	0	0
1	915	91400001	91500000	0	0	0	0	0	0	0	0
1	916	91500001	91600000	0	0	0	0	0	0	0	0
1	917	91600001	91700000	0	0	0	0	0	0	0	0
1	918	91700001	91800000	0	0	0	0	0	0	0	0
1	919	91800001	91900000	0	0	0	0	0	0	0	0
1	920	91900001	92000000	0	0	0	0	0	0	0	0
1	921	92000001	92100000	0	0	0	0	0	0	0	0
1	922	92100001	92200000	0	0	0	0	0	0	0	0
1	923	92200001	92300000	0	0	0	0	0	0	0	0
1	924	92300001	92400000	0	0	0	0	0	0	0	0
1	925	92400001	92500000	0	0	0	0	0	0	0	0
1	926	92500001	92600000	0	0	0	0	0	0	0	0
1	927	92600001	92700000	0	0	0	0	0	0	0	0
1	928	92700001	92800000	0	0	0	0	0	0	0	0
1	929	92800001	92900000	0	0	0	0	0	0	0	0
1	930	92900001	93000000	0	0	0	0	0	0	0	0
1	931	93000001	93100000	0	0	0	0	0	0	0	0
1	932	93100001	93200000	0	0	0	0	0	0	0	0
1	933	93200001	93300000	0	0	0	0	0	0	0	0
1	934	93300001	93400000	0	0	0	0	0	0	0	0
1	935	93400001	93500000	0	0	0	0	0	0	0	0
1	936	93500001	93600000	0	0	0	0	0	0	0	0
1	937	93600001	93700000	0	0	0	0	0	0	0	0
1	938	93700001	93800000	0	0	0	0	0	0	0	0
1	939	93800001	93900000	0	0	0	0	0	0	0	0
1	940	93900001	94000000	0	0	0	0	0	0	0	0
1	941	94000001	94100000	0	0	0	0	0	0	0	0
1	942	94100001	94200000	2	0	2	0	2	0	0	0
1	943	94200001	94300000	0	0	0	0	0	0	0	0
1	944	94300001	94400000	2	0	1	0	1	1	0	1
1	945	94400001	94500000	0	0	0	0	0	0	0	0
1	946	94500001	94600000	0	0	0	0	0	0	0	0
1	947	94600001	94700000	1	0	1	0	1	0	0	0
1	948	94700001	94800000	0	0	0	0	0	0	0	0
1	949	94800001	94900000	0	0	0	0	0	0	0	0
1	950	94900001	95000000	0	0	0	0	0	0	0	0
1	951	95000001	95100000	0	0	0	0	0	0	0	0
1	952	95100001	95200000	0	0	0	0	0	0	0	0
1	953	95200001	95300000	0	0	0	0	0	0	0	0
1	954	95300001	95400000	0	0	0	0	0	0	0	0
1	955	95400001	95500000	0	0	0	0	0	0	0	0
1	956	95500001	95600000	0	0	0	0	0	0	0	0
1	957	95600001	95700000	0	0	0	0	0	0	0	0
1	958	95700001	95800000	0	0	0	0	0	0	0	0
1	959	95800001	95900000	0	0	0	0	0	0	0	0
1	960	95900001	96000000	0	0	0	0	0	0	0	0
1	961	96000001	96100000	0	0	0	0	0	0	0	0
1	962	96100001	96200000	0	0	0	0	0	0	0	0
1	963	96200001	96300000	0	0	0	0	0	0	0	0
1	964	96300001	96400000	0	0	0	0	0	0	0	0
1	965	96400001	96500000	0	1	0	0	0	0	1	1
1	966	96500001	96600000	0	0	0	0	0	0	0	0
1	967	96600001	96700000	0	0	0	0	0	0	0	0
1	968	96700001	96800000	1	0	1	0	1	0	0	0
1	969	96800001	96900000	0	1	0	1	1	0	0	0
1	970	96900001	97000000	0	0	0	0	0	0	0	0
1	971	97000001	97100000	0	0	0	0	0	0	0	0
1	972	97100001	97200000	0	0	0	0	0	0	0	0
1	973	97200001	97300000	1	0	0	0	0	1	0	1
1	974	97300001	97400000	0	0	0	0	0	0	0	0
1	975	97400001	97500000	0	1	0	0	0	0	1	1
1	976	97500001	97600000	0	0	0	0	0	0	0	0
1	977	97600001	97700000	1	0	0	0	0	1	0	1
1	978	97700001	97800000	1	1	0	0	0	1	1	2
1	979	97800001	97900000	0	0	0	0	0	0	0	0
1	980	97900001	98000000	0	1	0	0	0	0	1	1
1	981	98000001	98100000	0	1	0	0	0	0	1	1
1	982	98100001	98200000	3	0	2	0	2	1	0	1
1	983	98200001	98300000	0	0	0	0	0	0	0	0
1	984	98300001	98400000	0	0	0	0	0	0	0	0
1	985	98400001	98500000	1	1	1	0	1	0	1	1
1	986	98500001	98600000	0	0	0	0	0	0	0	0
1	987	98600001	98700000	0	0	0	0	0	0	0	0
1	988	98700001	98800000	0	0	0	0	0	0	0	0
1	989	98800001	98900000	0	0	0	0	0	0	0	0
1	990	98900001	99000000	1	1	1	0	1	0	1	1
1	991	99000001	99100000	0	0	0	0	0	0	0	0
1	992	99100001	99200000	0	0	0	0	0	0	0	0
1	993	99200001	99300000	0	0	0	0	0	0	0	0
1	994	99300001	99400000	0	0	0	0	0	0	0	0
1	995	99400001	99500000	1	0	0	0	0	1	0	1
1	996	99500001	99600000	0	0	0	0	0	0	0	0
1	997	99600001	99700000	0	0	0	0	0	0	0	0
1	998	99700001	99800000	0	0	0	0	0	0	0	0
1	999	99800001	99900000	0	0	0	0	0	0	0	0
1	1000	99900001	100000000	0	0	0	0	0	0	0	0
1	1001	100000001	100100000	0	0	0	0	0	0	0	0
1	1002	100100001	100200000	0	0	0	0	0	0	0	0
1	1003	100200001	100300000	3	0	1	0	1	2	0	2
1	1004	100300001	100400000	0	0	0	0	0	0	0	0
1	1005	100400001	100500000	0	0	0	0	0	0	0	0
1	1006	100500001	100600000	0	0	0	0	0	0	0	0
1	1007	100600001	100700000	0	0	0	0	0	0	0	0
1	1008	100700001	100800000	0	0	0	0	0	0	0	0
1	1009	100800001	100900000	0	0	0	0	0	0	0	0
1	1010	100900001	101000000	0	0	0	0	0	0	0	0
1	1011	101000001	101100000	0	0	0	0	0	0	0	0
1	1012	101100001	101200000	0	0	0	0	0	0	0	0
1	1013	101200001	101300000	0	0	0	0	0	0	0	0
1	1014	101300001	101400000	3	0	1	0	1	2	0	2
1	1015	101400001	101500000	0	0	0	0	0	0	0	0
1	1016	101500001	101600000	0	0	0	0	0	0	0	0
1	1017	101600001	101700000	0	0	0	0	0	0	0	0
1	1018	101700001	101800000	2	1	0	0	0	2	1	3
1	1019	101800001	101900000	0	0	0	0	0	0	0	0
1	1020	101900001	102000000	0	0	0	0	0	0	0	0
1	1021	102000001	102100000	1	0	1	0	1	0	0	0
1	1022	102100001	102200000	0	0	0	0	0	0	0	0
1	1023	102200001	102300000	0	0	0	0	0	0	0	0
1	1024	102300001	102400000	0	0	0	0	0	0	0	0
1	1025	102400001	102500000	0	0	0	0	0	0	0	0
1	1026	102500001	102600000	0	0	0	0	0	0	0	0
1	1027	102600001	102700000	0	0	0	0	0	0	0	0
1	1028	102700001	102800000	0	0	0	0	0	0	0	0
1	1029	102800001	102900000	0	0	0	0	0	0	0	0
1	1030	102900001	103000000	0	0	0	0	0	0	0	0
1	1031	103000001	103100000	0	0	0	0	0	0	0	0
1	1032	103100001	103200000	0	0	0	0	0	0	0	0
1	1033	103200001	103300000	0	0	0	0	0	0	0	0
1	1034	103300001	103400000	0	0	0	0	0	0	0	0
1	1035	103400001	103500000	0	0	0	0	0	0	0	0
1	1036	103500001	103600000	0	0	0	0	0	0	0	0
1	1037	103600001	103700000	0	0	0	0	0	0	0	0
1	1038	103700001	103800000	0	0	0	0	0	0	0	0
1	1039	103800001	103900000	0	0	0	0	0	0	0	0
1	1040	103900001	104000000	0	0	0	0	0	0	0	0
1	1041	104000001	104100000	0	0	0	0	0	0	0	0
1	1042	104100001	104200000	0	0	0	0	0	0	0	0
1	1043	104200001	104300000	0	0	0	0	0	0	0	0
1	1044	104300001	104400000	0	0	0	0	0	0	0	0
1	1045	104400001	104500000	0	0	0	0	0	0	0	0
1	1046	104500001	104600000	0	0	0	0	0	0	0	0
1	1047	104600001	104700000	4	0	2	0	2	2	0	2
1	1048	104700001	104800000	1	0	1	0	1	0	0	0
1	1049	104800001	104900000	0	0	0	0	0	0	0	0
1	1050	104900001	105000000	0	0	0	0	0	0	0	0
1	1051	105000001	105100000	0	0	0	0	0	0	0	0
1	1052	105100001	105200000	0	0	0	0	0	0	0	0
1	1053	105200001	105300000	1	0	0	0	0	1	0	1
1	1054	105300001	105400000	0	0	0	0	0	0	0	0
1	1055	105400001	105500000	0	0	0	0	0	0	0	0
1	1056	105500001	105600000	1	0	0	0	0	1	0	1
1	1057	105600001	105700000	0	0	0	0	0	0	0	0
1	1058	105700001	105800000	1	0	1	0	1	0	0	0
1	1059	105800001	105900000	0	0	0	0	0	0	0	0
1	1060	105900001	106000000	0	0	0	0	0	0	0	0
1	1061	106000001	106100000	0	0	0	0	0	0	0	0
1	1062	106100001	106200000	0	0	0	0	0	0	0	0
1	1063	106200001	106300000	0	0	0	0	0	0	0	0
1	1064	106300001	106400000	0	0	0	0	0	0	0	0
1	1065	106400001	106500000	0	0	0	0	0	0	0	0
1	1066	106500001	106600000	0	0	0	0	0	0	0	0
1	1067	106600001	106700000	0	0	0	0	0	0	0	0
1	1068	106700001	106800000	0	0	0	0	0	0	0	0
1	1069	106800001	106900000	0	0	0	0	0	0	0	0
1	1070	106900001	107000000	0	0	0	0	0	0	0	0
1	1071	107000001	107100000	0	0	0	0	0	0	0	0
1	1072	107100001	107200000	0	0	0	0	0	0	0	0
1	1073	107200001	107300000	0	0	0	0	0	0	0	0
1	1074	107300001	107400000	0	0	0	0	0	0	0	0
1	1075	107400001	107500000	0	0	0	0	0	0	0	0
1	1076	107500001	107600000	0	0	0	0	0	0	0	0
1	1077	107600001	107700000	0	0	0	0	0	0	0	0
1	1078	107700001	107800000	0	0	0	0	0	0	0	0
1	1079	107800001	107900000	0	0	0	0	0	0	0	0
1	1080	107900001	108000000	0	0	0	0	0	0	0	0
1	1081	108000001	108100000	0	0	0	0	0	0	0	0
1	1082	108100001	108200000	0	0	0	0	0	0	0	0
1	1083	108200001	108300000	0	0	0	0	0	0	0	0
1	1084	108300001	108400000	0	0	0	0	0	0	0	0
1	1085	108400001	108500000	0	0	0	0	0	0	0	0
1	1086	108500001	108600000	0	0	0	0	0	0	0	0
1	1087	108600001	108700000	0	0	0	0	0	0	0	0
1	1088	108700001	108800000	0	0	0	0	0	0	0	0
1	1089	108800001	108900000	0	0	0	0	0	0	0	0
1	1090	108900001	109000000	0	0	0	0	0	0	0	0
1	1091	109000001	109100000	2	1	1	1	2	1	0	1
1	1092	109100001	109200000	1	0	0	0	0	1	0	1
1	1093	109200001	109300000	0	0	0	0	0	0	0	0
1	1094	109300001	109400000	0	1	0	0	0	0	1	1
1	1095	109400001	109500000	0	0	0	0	0	0	0	0
1	1096	109500001	109600000	1	1	0	0	0	1	1	2
1	1097	109600001	109700000	0	0	0	0	0	0	0	0
1	1098	109700001	109800000	2	0	1	0	1	1	0	1
1	1099	109800001	109900000	0	0	0	0	0	0	0	0
1	1100	109900001	110000000	0	0	0	0	0	0	0	0
1	1101	110000001	110100000	0	0	0	0	0	0	0	0
1	1102	110100001	110200000	1	0	0	0	0	1	0	1
1	1103	110200001	110300000	0	0	0	0	0	0	0	0
1	1104	110300001	110400000	0	0	0	0	0	0	0	0
1	1105	110400001	110500000	0	0	0	0	0	0	0	0
1	1106	110500001	110600000	0	0	0	0	0	0	0	0
1	1107	110600001	110700000	4	0	1	0	1	3	0	3
1	1108	110700001	110800000	2	0	1	0	1	1	0	1
1	1109	110800001	110900000	1	0	1	0	1	0	0	0
1	1110	110900001	111000000	0	0	0	0	0	0	0	0
1	1111	111000001	111100000	0	0	0	0	0	0	0	0
1	1112	111100001	111200000	1	0	0	0	0	1	0	1
1	1113	111200001	111300000	0	0	0	0	0	0	0	0
1	1114	111300001	111400000	0	0	0	0	0	0	0	0
1	1115	111400001	111500000	0	0	0	0	0	0	0	0
1	1116	111500001	111600000	1	0	0	0	0	1	0	1
1	1117	111600001	111700000	0	0	0	0	0	0	0	0
1	1118	111700001	111800000	0	0	0	0	0	0	0	0
1	1119	111800001	111900000	0	0	0	0	0	0	0	0
1	1120	111900001	112000000	0	0	0	0	0	0	0	0
1	1121	112000001	112100000	0	0	0	0	0	0	0	0
1	1122	112100001	112200000	0	0	0	0	0	0	0	0
1	1123	112200001	112300000	0	0	0	0	0	0	0	0
1	1124	112300001	112400000	0	0	0	0	0	0	0	0
1	1125	112400001	112500000	0	0	0	0	0	0	0	0
1	1126	112500001	112600000	1	0	1	0	1	0	0	0
1	1127	112600001	112700000	0	0	0	0	0	0	0	0
1	1128	112700001	112800000	2	0	2	0	2	0	0	0
1	1129	112800001	112900000	0	0	0	0	0	0	0	0
1	1130	112900001	113000000	0	0	0	0	0	0	0	0
1	1131	113000001	113100000	0	0	0	0	0	0	0	0
1	1132	113100001	113200000	0	0	0	0	0	0	0	0
1	1133	113200001	113300000	0	0	0	0	0	0	0	0
1	1134	113300001	113400000	0	0	0	0	0	0	0	0
1	1135	113400001	113500000	0	0	0	0	0	0	0	0
1	1136	113500001	113600000	0	0	0	0	0	0	0	0
1	1137	113600001	113700000	0	0	0	0	0	0	0	0
1	1138	113700001	113800000	1	0	1	0	1	0	0	0
1	1139	113800001	113900000	0	0	0	0	0	0	0	0
1	1140	113900001	114000000	0	0	0	0	0	0	0	0
1	1141	114000001	114100000	0	0	0	0	0	0	0	0
1	1142	114100001	114200000	0	0	0	0	0	0	0	0
1	1143	114200001	114300000	2	0	1	0	1	1	0	1
1	1144	114300001	114400000	0	0	0	0	0	0	0	0
1	1145	114400001	114500000	0	0	0	0	0	0	0	0
1	1146	114500001	114600000	0	0	0	0	0	0	0	0
1	1147	114600001	114700000	0	0	0	0	0	0	0	0
1	1148	114700001	114800000	0	0	0	0	0	0	0	0
1	1149	114800001	114900000	0	0	0	0	0	0	0	0
1	1150	114900001	115000000	0	0	0	0	0	0	0	0
1	1151	115000001	115100000	0	0	0	0	0	0	0	0
1	1152	115100001	115200000	0	0	0	0	0	0	0	0
1	1153	115200001	115300000	0	0	0	0	0	0	0	0
1	1154	115300001	115400000	0	0	0	0	0	0	0	0
1	1155	115400001	115500000	0	0	0	0	0	0	0	0
1	1156	115500001	115600000	1	0	0	0	0	1	0	1
1	1157	115600001	115700000	0	0	0	0	0	0	0	0
1	1158	115700001	115800000	0	0	0	0	0	0	0	0
1	1159	115800001	115900000	0	0	0	0	0	0	0	0
1	1160	115900001	116000000	0	0	0	0	0	0	0	0
1	1161	116000001	116100000	0	0	0	0	0	0	0	0
1	1162	116100001	116200000	0	0	0	0	0	0	0	0
1	1163	116200001	116300000	1	0	1	0	1	0	0	0
1	1164	116300001	116400000	0	0	0	0	0	0	0	0
1	1165	116400001	116500000	0	0	0	0	0	0	0	0
1	1166	116500001	116600000	0	0	0	0	0	0	0	0
1	1167	116600001	116700000	0	0	0	0	0	0	0	0
1	1168	116700001	116800000	0	0	0	0	0	0	0	0
1	1169	116800001	116900000	0	0	0	0	0	0	0	0
1	1170	116900001	117000000	0	0	0	0	0	0	0	0
1	1171	117000001	117100000	0	0	0	0	0	0	0	0
1	1172	117100001	117200000	0	0	0	0	0	0	0	0
1	1173	117200001	117300000	0	0	0	0	0	0	0	0
1	1174	117300001	117400000	0	0	0	0	0	0	0	0
1	1175	117400001	117500000	0	0	0	0	0	0	0	0
1	1176	117500001	117600000	0	0	0	0	0	0	0	0
1	1177	117600001	117700000	0	0	0	0	0	0	0	0
1	1178	117700001	117800000	0	0	0	0	0	0	0	0
1	1179	117800001	117900000	0	0	0	0	0	0	0	0
1	1180	117900001	118000000	2	0	1	0	1	1	0	1
1	1181	118000001	118100000	0	0	0	0	0	0	0	0
1	1182	118100001	118200000	0	0	0	0	0	0	0	0
1	1183	118200001	118300000	0	0	0	0	0	0	0	0
1	1184	118300001	118400000	0	0	0	0	0	0	0	0
1	1185	118400001	118500000	0	0	0	0	0	0	0	0
1	1186	118500001	118600000	0	0	0	0	0	0	0	0
1	1187	118600001	118700000	0	0	0	0	0	0	0	0
1	1188	118700001	118800000	0	0	0	0	0	0	0	0
1	1189	118800001	118900000	0	0	0	0	0	0	0	0
1	1190	118900001	119000000	0	0	0	0	0	0	0	0
1	1191	119000001	119100000	0	0	0	0	0	0	0	0
1	1192	119100001	119200000	0	0	0	0	0	0	0	0
1	1193	119200001	119300000	0	0	0	0	0	0	0	0
1	1194	119300001	119400000	0	0	0	0	0	0	0	0
1	1195	119400001	119500000	0	0	0	0	0	0	0	0
1	1196	119500001	119600000	0	0	0	0	0	0	0	0
1	1197	119600001	119700000	0	0	0	0	0	0	0	0
1	1198	119700001	119800000	0	0	0	0	0	0	0	0
1	1199	119800001	119900000	0	0	0	0	0	0	0	0
1	1200	119900001	120000000	0	0	0	0	0	0	0	0
1	1201	120000001	120100000	0	0	0	0	0	0	0	0
1	1202	120100001	120200000	0	0	0	0	0	0	0	0
1	1203	120200001	120300000	0	0	0	0	0	0	0	0
1	1204	120300001	120400000	0	0	0	0	0	0	0	0
1	1205	120400001	120500000	0	0	0	0	0	0	0	0
1	1206	120500001	120600000	0	0	0	0	0	0	0	0
1	1207	120600001	120700000	0	0	0	0	0	0	0	0
1	1208	120700001	120800000	0	0	0	0	0	0	0	0
1	1209	120800001	120900000	1	0	1	0	1	0	0	0
1	1210	120900001	121000000	0	0	0	0	0	0	0	0
1	1211	121000001	121100000	0	0	0	0	0	0	0	0
1	1212	121100001	121200000	0	0	0	0	0	0	0	0
1	1213	121200001	121300000	0	0	0	0	0	0	0	0
1	1214	121300001	121400000	0	0	0	0	0	0	0	0
1	1215	121400001	121500000	0	0	0	0	0	0	0	0
1	1216	121500001	121600000	0	0	0	0	0	0	0	0
1	1217	121600001	121700000	0	0	0	0	0	0	0	0
1	1218	121700001	121800000	0	0	0	0	0	0	0	0
1	1219	121800001	121900000	0	0	0	0	0	0	0	0
1	1220	121900001	122000000	1	0	1	0	1	0	0	0
1	1221	122000001	122100000	0	0	0	0	0	0	0	0
1	1222	122100001	122200000	0	0	0	0	0	0	0	0
1	1223	122200001	122300000	0	0	0	0	0	0	0	0
1	1224	122300001	122400000	0	0	0	0	0	0	0	0
1	1225	122400001	122500000	0	0	0	0	0	0	0	0
1	1226	122500001	122600000	0	0	0	0	0	0	0	0
1	1227	122600001	122700000	0	0	0	0	0	0	0	0
1	1228	122700001	122800000	0	0	0	0	0	0	0	0
1	1229	122800001	122900000	1	0	0	0	0	1	0	1
1	1230	122900001	123000000	0	0	0	0	0	0	0	0
1	1231	123000001	123100000	0	0	0	0	0	0	0	0
1	1232	123100001	123200000	0	0	0	0	0	0	0	0
1	1233	123200001	123300000	0	0	0	0	0	0	0	0
1	1234	123300001	123400000	1	0	1	0	1	0	0	0
1	1235	123400001	123500000	0	0	0	0	0	0	0	0
1	1236	123500001	123600000	1	0	0	0	0	1	0	1
1	1237	123600001	123700000	0	0	0	0	0	0	0	0
1	1238	123700001	123800000	0	0	0	0	0	0	0	0
1	1239	123800001	123900000	0	0	0	0	0	0	0	0
1	1240	123900001	124000000	0	0	0	0	0	0	0	0
1	1241	124000001	124100000	0	0	0	0	0	0	0	0
1	1242	124100001	124200000	0	0	0	0	0	0	0	0
1	1243	124200001	124300000	2	0	0	0	0	2	0	2
1	1244	124300001	124400000	0	0	0	0	0	0	0	0
1	1245	124400001	124500000	0	0	0	0	0	0	0	0
1	1246	124500001	124600000	0	0	0	0	0	0	0	0
1	1247	124600001	124700000	0	0	0	0	0	0	0	0
1	1248	124700001	124800000	0	0	0	0	0	0	0	0
1	1249	124800001	124900000	0	0	0	0	0	0	0	0
1	1250	124900001	125000000	0	0	0	0	0	0	0	0
1	1251	125000001	125100000	0	0	0	0	0	0	0	0
1	1252	125100001	125200000	0	0	0	0	0	0	0	0
1	1253	125200001	125300000	0	0	0	0	0	0	0	0
1	1254	125300001	125400000	1	0	1	0	1	0	0	0
1	1255	125400001	125500000	0	0	0	0	0	0	0	0
1	1256	125500001	125600000	0	0	0	0	0	0	0	0
1	1257	125600001	125700000	0	0	0	0	0	0	0	0
1	1258	125700001	125800000	0	0	0	0	0	0	0	0
1	1259	125800001	125900000	0	0	0	0	0	0	0	0
1	1260	125900001	126000000	1	0	0	0	0	1	0	1
1	1261	126000001	126100000	0	0	0	0	0	0	0	0
1	1262	126100001	126200000	0	0	0	0	0	0	0	0
1	1263	126200001	126300000	0	0	0	0	0	0	0	0
1	1264	126300001	126400000	0	0	0	0	0	0	0	0
1	1265	126400001	126500000	0	0	0	0	0	0	0	0
1	1266	126500001	126600000	0	0	0	0	0	0	0	0
1	1267	126600001	126700000	0	0	0	0	0	0	0	0
1	1268	126700001	126800000	0	0	0	0	0	0	0	0
1	1269	126800001	126900000	0	0	0	0	0	0	0	0
1	1270	126900001	127000000	0	0	0	0	0	0	0	0
1	1271	127000001	127100000	0	0	0	0	0	0	0	0
1	1272	127100001	127200000	0	0	0	0	0	0	0	0
1	1273	127200001	127300000	0	0	0	0	0	0	0	0
1	1274	127300001	127400000	0	0	0	0	0	0	0	0
1	1275	127400001	127500000	1	0	0	0	0	1	0	1
1	1276	127500001	127600000	2	0	2	0	2	0	0	0
1	1277	127600001	127700000	0	0	0	0	0	0	0	0
1	1278	127700001	127800000	0	0	0	0	0	0	0	0
1	1279	127800001	127900000	0	0	0	0	0	0	0	0
1	1280	127900001	128000000	1	0	0	0	0	1	0	1
1	1281	128000001	128100000	0	0	0	0	0	0	0	0
1	1282	128100001	128200000	0	0	0	0	0	0	0	0
1	1283	128200001	128300000	0	0	0	0	0	0	0	0
1	1284	128300001	128400000	0	0	0	0	0	0	0	0
1	1285	128400001	128500000	0	0	0	0	0	0	0	0
1	1286	128500001	128600000	1	0	0	0	0	1	0	1
1	1287	128600001	128700000	0	0	0	0	0	0	0	0
1	1288	128700001	128800000	1	0	1	0	1	0	0	0
1	1289	128800001	128900000	0	0	0	0	0	0	0	0
1	1290	128900001	129000000	0	0	0	0	0	0	0	0
1	1291	129000001	129100000	2	0	0	0	0	2	0	2
1	1292	129100001	129200000	0	0	0	0	0	0	0	0
1	1293	129200001	129300000	0	0	0	0	0	0	0	0
1	1294	129300001	129400000	0	0	0	0	0	0	0	0
1	1295	129400001	129500000	0	0	0	0	0	0	0	0
1	1296	129500001	129600000	0	0	0	0	0	0	0	0
1	1297	129600001	129700000	0	0	0	0	0	0	0	0
1	1298	129700001	129800000	0	0	0	0	0	0	0	0
1	1299	129800001	129900000	0	0	0	0	0	0	0	0
1	1300	129900001	130000000	0	0	0	0	0	0	0	0
1	1301	130000001	130100000	0	0	0	0	0	0	0	0
1	1302	130100001	130200000	0	0	0	0	0	0	0	0
1	1303	130200001	130300000	0	0	0	0	0	0	0	0
1	1304	130300001	130400000	0	0	0	0	0	0	0	0
1	1305	130400001	130500000	0	0	0	0	0	0	0	0
1	1306	130500001	130600000	0	0	0	0	0	0	0	0
1	1307	130600001	130700000	0	0	0	0	0	0	0	0
1	1308	130700001	130800000	0	0	0	0	0	0	0	0
1	1309	130800001	130900000	0	0	0	0	0	0	0	0
1	1310	130900001	131000000	0	0	0	0	0	0	0	0
1	1311	131000001	131100000	0	0	0	0	0	0	0	0
1	1312	131100001	131200000	0	0	0	0	0	0	0	0
1	1313	131200001	131300000	0	0	0	0	0	0	0	0
1	1314	131300001	131400000	0	0	0	0	0	0	0	0
1	1315	131400001	131500000	0	0	0	0	0	0	0	0
1	1316	131500001	131600000	0	0	0	0	0	0	0	0
1	1317	131600001	131700000	0	0	0	0	0	0	0	0
1	1318	131700001	131800000	0	0	0	0	0	0	0	0
1	1319	131800001	131900000	1	0	1	0	1	0	0	0
1	1320	131900001	132000000	0	0	0	0	0	0	0	0
1	1321	132000001	132100000	0	0	0	0	0	0	0	0
1	1322	132100001	132200000	0	0	0	0	0	0	0	0
1	1323	132200001	132300000	0	0	0	0	0	0	0	0
1	1324	132300001	132400000	0	0	0	0	0	0	0	0
1	1325	132400001	132500000	0	0	0	0	0	0	0	0
1	1326	132500001	132600000	0	0	0	0	0	0	0	0
1	1327	132600001	132700000	0	0	0	0	0	0	0	0
1	1328	132700001	132800000	0	0	0	0	0	0	0	0
1	1329	132800001	132900000	0	0	0	0	0	0	0	0
1	1330	132900001	133000000	1	0	0	0	0	1	0	1
1	1331	133000001	133100000	0	0	0	0	0	0	0	0
1	1332	133100001	133200000	0	0	0	0	0	0	0	0
1	1333	133200001	133300000	1	0	1	0	1	0	0	0
1	1334	133300001	133400000	0	0	0	0	0	0	0	0
1	1335	133400001	133500000	0	0	0	0	0	0	0	0
1	1336	133500001	133600000	0	0	0	0	0	0	0	0
1	1337	133600001	133700000	0	0	0	0	0	0	0	0
1	1338	133700001	133800000	1	0	1	0	1	0	0	0
1	1339	133800001	133900000	0	0	0	0	0	0	0	0
1	1340	133900001	134000000	0	0	0	0	0	0	0	0
1	1341	134000001	134100000	0	0	0	0	0	0	0	0
1	1342	134100001	134200000	0	0	0	0	0	0	0	0
1	1343	134200001	134300000	0	0	0	0	0	0	0	0
1	1344	134300001	134400000	0	0	0	0	0	0	0	0
1	1345	134400001	134500000	0	0	0	0	0	0	0	0
1	1346	134500001	134600000	0	0	0	0	0	0	0	0
1	1347	134600001	134700000	0	0	0	0	0	0	0	0
1	1348	134700001	134800000	0	0	0	0	0	0	0	0
1	1349	134800001	134900000	0	0	0	0	0	0	0	0
1	1350	134900001	135000000	0	0	0	0	0	0	0	0
1	1351	135000001	135100000	0	0	0	0	0	0	0	0
1	1352	135100001	135200000	0	0	0	0	0	0	0	0
1	1353	135200001	135300000	0	0	0	0	0	0	0	0
1	1354	135300001	135400000	0	0	0	0	0	0	0	0
1	1355	135400001	135500000	0	0	0	0	0	0	0	0
1	1356	135500001	135600000	1	0	1	0	1	0	0	0
1	1357	135600001	135700000	0	0	0	0	0	0	0	0
1	1358	135700001	135800000	0	0	0	0	0	0	0	0
1	1359	135800001	135900000	0	0	0	0	0	0	0	0
1	1360	135900001	136000000	0	0	0	0	0	0	0	0
1	1361	136000001	136100000	0	0	0	0	0	0	0	0
1	1362	136100001	136200000	0	0	0	0	0	0	0	0
1	1363	136200001	136300000	0	0	0	0	0	0	0	0
1	1364	136300001	136400000	1	0	1	0	1	0	0	0
1	1365	136400001	136500000	0	0	0	0	0	0	0	0
1	1366	136500001	136600000	0	0	0	0	0	0	0	0
1	1367	136600001	136700000	0	0	0	0	0	0	0	0
1	1368	136700001	136800000	0	0	0	0	0	0	0	0
1	1369	136800001	136900000	0	0	0	0	0	0	0	0
1	1370	136900001	137000000	0	0	0	0	0	0	0	0
1	1371	137000001	137100000	0	0	0	0	0	0	0	0
1	1372	137100001	137200000	0	0	0	0	0	0	0	0
1	1373	137200001	137300000	0	0	0	0	0	0	0	0
1	1374	137300001	137400000	1	0	0	0	0	1	0	1
1	1375	137400001	137500000	0	0	0	0	0	0	0	0
1	1376	137500001	137600000	0	0	0	0	0	0	0	0
1	1377	137600001	137700000	0	0	0	0	0	0	0	0
1	1378	137700001	137800000	0	0	0	0	0	0	0	0
1	1379	137800001	137900000	0	0	0	0	0	0	0	0
1	1380	137900001	138000000	0	0	0	0	0	0	0	0
1	1381	138000001	138100000	0	0	0	0	0	0	0	0
1	1382	138100001	138200000	0	0	0	0	0	0	0	0
1	1383	138200001	138300000	0	0	0	0	0	0	0	0
1	1384	138300001	138400000	0	0	0	0	0	0	0	0
1	1385	138400001	138500000	0	0	0	0	0	0	0	0
1	1386	138500001	138600000	0	0	0	0	0	0	0	0
1	1387	138600001	138700000	0	0	0	0	0	0	0	0
1	1388	138700001	138800000	0	0	0	0	0	0	0	0
1	1389	138800001	138900000	1	0	0	0	0	1	0	1
1	1390	138900001	139000000	1	0	1	0	1	0	0	0
1	1391	139000001	139100000	0	0	0	0	0	0	0	0
1	1392	139100001	139200000	0	0	0	0	0	0	0	0
1	1393	139200001	139300000	0	0	0	0	0	0	0	0
1	1394	139300001	139400000	0	0	0	0	0	0	0	0
1	1395	139400001	139500000	0	0	0	0	0	0	0	0
1	1396	139500001	139600000	0	0	0	0	0	0	0	0
1	1397	139600001	139700000	0	0	0	0	0	0	0	0
1	1398	139700001	139800000	0	0	0	0	0	0	0	0
1	1399	139800001	139900000	0	0	0	0	0	0	0	0
1	1400	139900001	140000000	0	0	0	0	0	0	0	0
1	1401	140000001	140100000	0	0	0	0	0	0	0	0
1	1402	140100001	140200000	1	0	0	0	0	1	0	1
1	1403	140200001	140300000	0	0	0	0	0	0	0	0
1	1404	140300001	140400000	3	0	1	0	1	2	0	2
1	1405	140400001	140500000	0	0	0	0	0	0	0	0
1	1406	140500001	140600000	0	0	0	0	0	0	0	0
1	1407	140600001	140700000	0	0	0	0	0	0	0	0
1	1408	140700001	140800000	0	0	0	0	0	0	0	0
1	1409	140800001	140900000	0	0	0	0	0	0	0	0
1	1410	140900001	141000000	0	0	0	0	0	0	0	0
1	1411	141000001	141100000	0	0	0	0	0	0	0	0
1	1412	141100001	141200000	0	0	0	0	0	0	0	0
1	1413	141200001	141300000	0	0	0	0	0	0	0	0
1	1414	141300001	141400000	0	0	0	0	0	0	0	0
1	1415	141400001	141500000	0	0	0	0	0	0	0	0
1	1416	141500001	141600000	2	0	1	0	1	1	0	1
1	1417	141600001	141700000	0	0	0	0	0	0	0	0
1	1418	141700001	141800000	0	0	0	0	0	0	0	0
1	1419	141800001	141900000	0	0	0	0	0	0	0	0
1	1420	141900001	142000000	0	0	0	0	0	0	0	0
1	1421	142000001	142100000	3	0	1	0	1	2	0	2
1	1422	142100001	142200000	0	0	0	0	0	0	0	0
1	1423	142200001	142300000	1	0	1	0	1	0	0	0
1	1424	142300001	142400000	0	0	0	0	0	0	0	0
1	1425	142400001	142500000	0	0	0	0	0	0	0	0
1	1426	142500001	142600000	0	0	0	0	0	0	0	0
1	1427	142600001	142700000	0	0	0	0	0	0	0	0
1	1428	142700001	142800000	0	0	0	0	0	0	0	0
1	1429	142800001	142900000	0	0	0	0	0	0	0	0
1	1430	142900001	143000000	3	0	3	0	3	0	0	0
1	1431	143000001	143100000	0	0	0	0	0	0	0	0
1	1432	143100001	143200000	0	0	0	0	0	0	0	0
1	1433	143200001	143300000	0	0	0	0	0	0	0	0
1	1434	143300001	143400000	1	0	0	0	0	1	0	1
1	1435	143400001	143500000	0	0	0	0	0	0	0	0
1	1436	143500001	143600000	0	0	0	0	0	0	0	0
1	1437	143600001	143700000	6	0	5	0	5	1	0	1
1	1438	143700001	143800000	0	0	0	0	0	0	0	0
1	1439	143800001	143900000	0	0	0	0	0	0	0	0
1	1440	143900001	144000000	0	0	0	0	0	0	0	0
1	1441	144000001	144100000	0	0	0	0	0	0	0	0
1	1442	144100001	144200000	0	0	0	0	0	0	0	0
1	1443	144200001	144300000	0	0	0	0	0	0	0	0
1	1444	144300001	144400000	0	0	0	0	0	0	0	0
1	1445	144400001	144500000	0	0	0	0	0	0	0	0
1	1446	144500001	144600000	0	0	0	0	0	0	0	0
1	1447	144600001	144700000	0	0	0	0	0	0	0	0
1	1448	144700001	144800000	1	0	1	0	1	0	0	0
1	1449	144800001	144900000	0	0	0	0	0	0	0	0
1	1450	144900001	145000000	0	0	0	0	0	0	0	0
1	1451	145000001	145100000	0	0	0	0	0	0	0	0
1	1452	145100001	145200000	0	0	0	0	0	0	0	0
1	1453	145200001	145300000	0	0	0	0	0	0	0	0
1	1454	145300001	145400000	1	0	1	0	1	0	0	0
1	1455	145400001	145500000	0	0	0	0	0	0	0	0
1	1456	145500001	145600000	0	0	0	0	0	0	0	0
1	1457	145600001	145700000	0	0	0	0	0	0	0	0
1	1458	145700001	145800000	1	0	1	0	1	0	0	0
1	1459	145800001	145900000	0	0	0	0	0	0	0	0
1	1460	145900001	146000000	0	0	0	0	0	0	0	0
1	1461	146000001	146100000	0	0	0	0	0	0	0	0
1	1462	146100001	146200000	1	0	0	0	0	1	0	1
1	1463	146200001	146300000	0	0	0	0	0	0	0	0
1	1464	146300001	146400000	0	0	0	0	0	0	0	0
1	1465	146400001	146500000	0	0	0	0	0	0	0	0
1	1466	146500001	146600000	0	1	0	1	1	0	0	0
1	1467	146600001	146700000	0	0	0	0	0	0	0	0
1	1468	146700001	146800000	0	0	0	0	0	0	0	0
1	1469	146800001	146900000	0	0	0	0	0	0	0	0
1	1470	146900001	147000000	0	0	0	0	0	0	0	0
1	1471	147000001	147100000	0	0	0	0	0	0	0	0
1	1472	147100001	147200000	0	0	0	0	0	0	0	0
1	1473	147200001	147300000	1	0	1	0	1	0	0	0
1	1474	147300001	147400000	0	0	0	0	0	0	0	0
1	1475	147400001	147500000	0	0	0	0	0	0	0	0
1	1476	147500001	147600000	2	1	0	1	1	2	0	2
1	1477	147600001	147700000	0	0	0	0	0	0	0	0
1	1478	147700001	147800000	0	0	0	0	0	0	0	0
1	1479	147800001	147900000	0	0	0	0	0	0	0	0
1	1480	147900001	148000000	0	0	0	0	0	0	0	0
1	1481	148000001	148100000	0	0	0	0	0	0	0	0
1	1482	148100001	148200000	1	0	0	0	0	1	0	1
1	1483	148200001	148300000	0	0	0	0	0	0	0	0
1	1484	148300001	148400000	0	0	0	0	0	0	0	0
1	1485	148400001	148500000	0	0	0	0	0	0	0	0
1	1486	148500001	148600000	3	3	1	3	4	2	0	2
1	1487	148600001	148700000	0	0	0	0	0	0	0	0
1	1488	148700001	148800000	0	0	0	0	0	0	0	0
1	1489	148800001	148900000	0	0	0	0	0	0	0	0
1	1490	148900001	149000000	0	0	0	0	0	0	0	0
1	1491	149000001	149100000	0	0	0	0	0	0	0	0
1	1492	149100001	149200000	0	0	0	0	0	0	0	0
1	1493	149200001	149300000	0	0	0	0	0	0	0	0
1	1494	149300001	149400000	0	0	0	0	0	0	0	0
1	1495	149400001	149500000	0	0	0	0	0	0	0	0
1	1496	149500001	149600000	0	0	0	0	0	0	0	0
1	1497	149600001	149700000	0	0	0	0	0	0	0	0
1	1498	149700001	149800000	0	0	0	0	0	0	0	0
1	1499	149800001	149900000	0	0	0	0	0	0	0	0
1	1500	149900001	150000000	0	0	0	0	0	0	0	0
1	1501	150000001	150100000	0	0	0	0	0	0	0	0
1	1502	150100001	150200000	0	0	0	0	0	0	0	0
1	1503	150200001	150300000	0	0	0	0	0	0	0	0
1	1504	150300001	150400000	0	0	0	0	0	0	0	0
1	1505	150400001	150500000	0	0	0	0	0	0	0	0
1	1506	150500001	150600000	0	0	0	0	0	0	0	0
1	1507	150600001	150700000	0	0	0	0	0	0	0	0
1	1508	150700001	150800000	0	0	0	0	0	0	0	0
1	1509	150800001	150900000	0	0	0	0	0	0	0	0
1	1510	150900001	151000000	0	0	0	0	0	0	0	0
1	1511	151000001	151100000	0	0	0	0	0	0	0	0
1	1512	151100001	151200000	0	0	0	0	0	0	0	0
1	1513	151200001	151300000	0	0	0	0	0	0	0	0
1	1514	151300001	151400000	0	0	0	0	0	0	0	0
1	1515	151400001	151500000	0	0	0	0	0	0	0	0
1	1516	151500001	151600000	0	0	0	0	0	0	0	0
1	1517	151600001	151700000	0	0	0	0	0	0	0	0
1	1518	151700001	151800000	0	0	0	0	0	0	0	0
1	1519	151800001	151900000	0	0	0	0	0	0	0	0
1	1520	151900001	152000000	0	0	0	0	0	0	0	0
1	1521	152000001	152100000	0	0	0	0	0	0	0	0
1	1522	152100001	152200000	0	0	0	0	0	0	0	0
1	1523	152200001	152300000	0	0	0	0	0	0	0	0
1	1524	152300001	152400000	0	0	0	0	0	0	0	0
1	1525	152400001	152500000	0	0	0	0	0	0	0	0
1	1526	152500001	152600000	0	0	0	0	0	0	0	0
1	1527	152600001	152700000	0	0	0	0	0	0	0	0
1	1528	152700001	152800000	0	0	0	0	0	0	0	0
1	1529	152800001	152900000	0	0	0	0	0	0	0	0
1	1530	152900001	153000000	0	0	0	0	0	0	0	0
1	1531	153000001	153100000	0	0	0	0	0	0	0	0
1	1532	153100001	153200000	0	0	0	0	0	0	0	0
1	1533	153200001	153300000	0	0	0	0	0	0	0	0
1	1534	153300001	153400000	0	0	0	0	0	0	0	0
1	1535	153400001	153500000	0	0	0	0	0	0	0	0
1	1536	153500001	153600000	0	0	0	0	0	0	0	0
1	1537	153600001	153700000	0	0	0	0	0	0	0	0
1	1538	153700001	153800000	0	0	0	0	0	0	0	0
1	1539	153800001	153900000	0	0	0	0	0	0	0	0
1	1540	153900001	154000000	0	0	0	0	0	0	0	0
1	1541	154000001	154100000	0	0	0	0	0	0	0	0
1	1542	154100001	154200000	0	0	0	0	0	0	0	0
1	1543	154200001	154300000	0	0	0	0	0	0	0	0
1	1544	154300001	154400000	0	0	0	0	0	0	0	0
1	1545	154400001	154500000	0	0	0	0	0	0	0	0
1	1546	154500001	154600000	0	0	0	0	0	0	0	0
1	1547	154600001	154700000	0	0	0	0	0	0	0	0
1	1548	154700001	154800000	0	0	0	0	0	0	0	0
1	1549	154800001	154900000	1	0	0	0	0	1	0	1
1	1550	154900001	155000000	0	0	0	0	0	0	0	0
1	1551	155000001	155100000	0	0	0	0	0	0	0	0
1	1552	155100001	155200000	0	0	0	0	0	0	0	0
1	1553	155200001	155300000	0	0	0	0	0	0	0	0
1	1554	155300001	155400000	0	0	0	0	0	0	0	0
1	1555	155400001	155500000	0	0	0	0	0	0	0	0
1	1556	155500001	155600000	0	0	0	0	0	0	0	0
1	1557	155600001	155700000	0	0	0	0	0	0	0	0
1	1558	155700001	155800000	0	0	0	0	0	0	0	0
1	1559	155800001	155900000	0	0	0	0	0	0	0	0
1	1560	155900001	156000000	0	0	0	0	0	0	0	0
1	1561	156000001	156100000	0	0	0	0	0	0	0	0
1	1562	156100001	156200000	0	0	0	0	0	0	0	0
1	1563	156200001	156300000	0	0	0	0	0	0	0	0
1	1564	156300001	156400000	0	1	0	0	0	0	1	1
1	1565	156400001	156500000	0	0	0	0	0	0	0	0
1	1566	156500001	156600000	0	0	0	0	0	0	0	0
1	1567	156600001	156700000	0	0	0	0	0	0	0	0
1	1568	156700001	156800000	0	0	0	0	0	0	0	0
1	1569	156800001	156900000	0	0	0	0	0	0	0	0
1	1570	156900001	157000000	0	0	0	0	0	0	0	0
1	1571	157000001	157100000	0	0	0	0	0	0	0	0
1	1572	157100001	157200000	0	0	0	0	0	0	0	0
1	1573	157200001	157300000	0	0	0	0	0	0	0	0
1	1574	157300001	157400000	0	0	0	0	0	0	0	0
1	1575	157400001	157500000	0	0	0	0	0	0	0	0
1	1576	157500001	157600000	0	0	0	0	0	0	0	0
1	1577	157600001	157700000	0	0	0	0	0	0	0	0
1	1578	157700001	157800000	0	0	0	0	0	0	0	0
1	1579	157800001	157900000	0	0	0	0	0	0	0	0
1	1580	157900001	158000000	0	0	0	0	0	0	0	0
1	1581	158000001	158100000	0	0	0	0	0	0	0	0
1	1582	158100001	158200000	0	0	0	0	0	0	0	0
1	1583	158200001	158300000	0	0	0	0	0	0	0	0
1	1584	158300001	158400000	1	0	1	0	1	0	0	0
1	1585	158400001	158500000	0	0	0	0	0	0	0	0
1	1586	158500001	158600000	0	0	0	0	0	0	0	0
1	1587	158600001	158700000	1	1	1	1	2	0	0	0
1	1588	158700001	158800000	0	0	0	0	0	0	0	0
1	1589	158800001	158900000	0	0	0	0	0	0	0	0
1	1590	158900001	159000000	0	0	0	0	0	0	0	0
1	1591	159000001	159100000	1	0	1	0	1	0	0	0
1	1592	159100001	159200000	0	0	0	0	0	0	0	0
1	1593	159200001	159300000	0	0	0	0	0	0	0	0
1	1594	159300001	159400000	1	0	1	0	1	0	0	0
1	1595	159400001	159500000	0	0	0	0	0	0	0	0
1	1596	159500001	159600000	0	0	0	0	0	0	0	0
1	1597	159600001	159700000	0	0	0	0	0	0	0	0
1	1598	159700001	159800000	0	0	0	0	0	0	0	0
1	1599	159800001	159900000	0	0	0	0	0	0	0	0
1	1600	159900001	160000000	0	0	0	0	0	0	0	0
1	1601	160000001	160100000	0	0	0	0	0	0	0	0
1	1602	160100001	160200000	0	0	0	0	0	0	0	0
1	1603	160200001	160300000	0	0	0	0	0	0	0	0
1	1604	160300001	160400000	0	0	0	0	0	0	0	0
1	1605	160400001	160500000	0	0	0	0	0	0	0	0
1	1606	160500001	160600000	0	0	0	0	0	0	0	0
1	1607	160600001	160700000	0	0	0	0	0	0	0	0
1	1608	160700001	160800000	0	0	0	0	0	0	0	0
1	1609	160800001	160900000	0	0	0	0	0	0	0	0
1	1610	160900001	161000000	0	0	0	0	0	0	0	0
1	1611	161000001	161100000	0	0	0	0	0	0	0	0
1	1612	161100001	161200000	0	0	0	0	0	0	0	0
1	1613	161200001	161300000	0	0	0	0	0	0	0	0
1	1614	161300001	161400000	0	0	0	0	0	0	0	0
1	1615	161400001	161500000	0	0	0	0	0	0	0	0
1	1616	161500001	161600000	0	0	0	0	0	0	0	0
1	1617	161600001	161700000	1	1	0	0	0	1	1	2
1	1618	161700001	161800000	0	0	0	0	0	0	0	0
1	1619	161800001	161900000	0	0	0	0	0	0	0	0
1	1620	161900001	162000000	0	0	0	0	0	0	0	0
1	1621	162000001	162100000	0	0	0	0	0	0	0	0
1	1622	162100001	162200000	0	0	0	0	0	0	0	0
1	1623	162200001	162300000	1	0	1	0	1	0	0	0
1	1624	162300001	162400000	0	0	0	0	0	0	0	0
1	1625	162400001	162500000	2	0	0	0	0	2	0	2
1	1626	162500001	162600000	0	0	0	0	0	0	0	0
1	1627	162600001	162700000	0	0	0	0	0	0	0	0
1	1628	162700001	162800000	0	0	0	0	0	0	0	0
1	1629	162800001	162900000	0	0	0	0	0	0	0	0
1	1630	162900001	163000000	1	0	1	0	1	0	0	0
1	1631	163000001	163100000	0	0	0	0	0	0	0	0
1	1632	163100001	163200000	0	0	0	0	0	0	0	0
1	1633	163200001	163300000	0	0	0	0	0	0	0	0
1	1634	163300001	163400000	0	0	0	0	0	0	0	0
1	1635	163400001	163500000	6	0	5	0	5	1	0	1
1	1636	163500001	163600000	0	0	0	0	0	0	0	0
1	1637	163600001	163700000	0	0	0	0	0	0	0	0
1	1638	163700001	163800000	0	0	0	0	0	0	0	0
1	1639	163800001	163900000	0	0	0	0	0	0	0	0
1	1640	163900001	164000000	0	0	0	0	0	0	0	0
1	1641	164000001	164100000	0	0	0	0	0	0	0	0
1	1642	164100001	164200000	0	0	0	0	0	0	0	0
1	1643	164200001	164300000	0	0	0	0	0	0	0	0
1	1644	164300001	164400000	2	0	2	0	2	0	0	0
1	1645	164400001	164500000	0	0	0	0	0	0	0	0
1	1646	164500001	164600000	0	0	0	0	0	0	0	0
1	1647	164600001	164700000	0	0	0	0	0	0	0	0
1	1648	164700001	164800000	1	0	0	0	0	1	0	1
1	1649	164800001	164900000	0	0	0	0	0	0	0	0
1	1650	164900001	165000000	0	0	0	0	0	0	0	0
1	1651	165000001	165100000	0	0	0	0	0	0	0	0
1	1652	165100001	165200000	0	0	0	0	0	0	0	0
1	1653	165200001	165300000	0	0	0	0	0	0	0	0
1	1654	165300001	165400000	0	0	0	0	0	0	0	0
1	1655	165400001	165500000	1	0	1	0	1	0	0	0
1	1656	165500001	165600000	0	0	0	0	0	0	0	0
1	1657	165600001	165700000	0	0	0	0	0	0	0	0
1	1658	165700001	165800000	0	0	0	0	0	0	0	0
1	1659	165800001	165900000	0	0	0	0	0	0	0	0
1	1660	165900001	166000000	0	0	0	0	0	0	0	0
1	1661	166000001	166100000	0	0	0	0	0	0	0	0
1	1662	166100001	166200000	0	0	0	0	0	0	0	0
1	1663	166200001	166300000	0	0	0	0	0	0	0	0
1	1664	166300001	166400000	0	0	0	0	0	0	0	0
1	1665	166400001	166500000	0	0	0	0	0	0	0	0
1	1666	166500001	166600000	2	1	2	0	2	0	1	1
1	1667	166600001	166700000	0	0	0	0	0	0	0	0
1	1668	166700001	166800000	1	1	0	0	0	1	1	2
1	1669	166800001	166900000	0	0	0	0	0	0	0	0
1	1670	166900001	167000000	1	0	0	0	0	1	0	1
1	1671	167000001	167100000	0	0	0	0	0	0	0	0
1	1672	167100001	167200000	0	0	0	0	0	0	0	0
1	1673	167200001	167300000	0	0	0	0	0	0	0	0
1	1674	167300001	167400000	0	0	0	0	0	0	0	0
1	1675	167400001	167500000	0	0	0	0	0	0	0	0
1	1676	167500001	167600000	0	0	0	0	0	0	0	0
1	1677	167600001	167700000	1	0	0	0	0	1	0	1
1	1678	167700001	167800000	0	0	0	0	0	0	0	0
1	1679	167800001	167900000	1	1	0	0	0	1	1	2
1	1680	167900001	168000000	1	0	0	0	0	1	0	1
1	1681	168000001	168100000	3	0	3	0	3	0	0	0
1	1682	168100001	168200000	2	0	1	0	1	1	0	1
1	1683	168200001	168300000	0	0	0	0	0	0	0	0
1	1684	168300001	168400000	0	0	0	0	0	0	0	0
1	1685	168400001	168500000	0	0	0	0	0	0	0	0
1	1686	168500001	168600000	0	0	0	0	0	0	0	0
1	1687	168600001	168700000	0	0	0	0	0	0	0	0
1	1688	168700001	168800000	0	0	0	0	0	0	0	0
1	1689	168800001	168900000	0	0	0	0	0	0	0	0
1	1690	168900001	169000000	0	0	0	0	0	0	0	0
1	1691	169000001	169100000	0	0	0	0	0	0	0	0
1	1692	169100001	169200000	0	0	0	0	0	0	0	0
1	1693	169200001	169300000	0	0	0	0	0	0	0	0
1	1694	169300001	169400000	0	0	0	0	0	0	0	0
1	1695	169400001	169500000	0	0	0	0	0	0	0	0
1	1696	169500001	169600000	0	0	0	0	0	0	0	0
1	1697	169600001	169700000	0	0	0	0	0	0	0	0
1	1698	169700001	169800000	0	0	0	0	0	0	0	0
1	1699	169800001	169900000	0	0	0	0	0	0	0	0
1	1700	169900001	170000000	0	0	0	0	0	0	0	0
1	1701	170000001	170100000	0	0	0	0	0	0	0	0
1	1702	170100001	170200000	0	0	0	0	0	0	0	0
1	1703	170200001	170300000	0	0	0	0	0	0	0	0
1	1704	170300001	170400000	0	0	0	0	0	0	0	0
1	1705	170400001	170500000	0	0	0	0	0	0	0	0
1	1706	170500001	170600000	1	0	0	0	0	1	0	1
1	1707	170600001	170700000	0	0	0	0	0	0	0	0
1	1708	170700001	170800000	0	0	0	0	0	0	0	0
1	1709	170800001	170900000	0	0	0	0	0	0	0	0
1	1710	170900001	171000000	0	0	0	0	0	0	0	0
1	1711	171000001	171100000	0	0	0	0	0	0	0	0
1	1712	171100001	171200000	0	0	0	0	0	0	0	0
1	1713	171200001	171300000	0	0	0	0	0	0	0	0
1	1714	171300001	171400000	0	0	0	0	0	0	0	0
1	1715	171400001	171500000	1	0	0	0	0	1	0	1
1	1716	171500001	171600000	0	0	0	0	0	0	0	0
1	1717	171600001	171700000	0	0	0	0	0	0	0	0
1	1718	171700001	171800000	1	0	1	0	1	0	0	0
1	1719	171800001	171900000	0	0	0	0	0	0	0	0
1	1720	171900001	172000000	1	0	0	0	0	1	0	1
1	1721	172000001	172100000	0	0	0	0	0	0	0	0
1	1722	172100001	172200000	0	0	0	0	0	0	0	0
1	1723	172200001	172300000	0	0	0	0	0	0	0	0
1	1724	172300001	172400000	0	0	0	0	0	0	0	0
1	1725	172400001	172500000	0	0	0	0	0	0	0	0
1	1726	172500001	172600000	0	0	0	0	0	0	0	0
1	1727	172600001	172700000	0	0	0	0	0	0	0	0
1	1728	172700001	172800000	0	0	0	0	0	0	0	0
1	1729	172800001	172900000	0	0	0	0	0	0	0	0
1	1730	172900001	173000000	0	0	0	0	0	0	0	0
1	1731	173000001	173100000	0	0	0	0	0	0	0	0
1	1732	173100001	173200000	0	0	0	0	0	0	0	0
1	1733	173200001	173300000	0	0	0	0	0	0	0	0
1	1734	173300001	173400000	0	0	0	0	0	0	0	0
1	1735	173400001	173500000	0	0	0	0	0	0	0	0
1	1736	173500001	173600000	0	0	0	0	0	0	0	0
1	1737	173600001	173700000	0	0	0	0	0	0	0	0
1	1738	173700001	173800000	0	0	0	0	0	0	0	0
1	1739	173800001	173900000	0	0	0	0	0	0	0	0
1	1740	173900001	174000000	1	0	0	0	0	1	0	1
1	1741	174000001	174100000	0	0	0	0	0	0	0	0
1	1742	174100001	174200000	0	0	0	0	0	0	0	0
1	1743	174200001	174300000	0	0	0	0	0	0	0	0
1	1744	174300001	174400000	1	0	0	0	0	1	0	1
1	1745	174400001	174500000	0	0	0	0	0	0	0	0
1	1746	174500001	174600000	0	0	0	0	0	0	0	0
1	1747	174600001	174700000	0	0	0	0	0	0	0	0
1	1748	174700001	174800000	0	0	0	0	0	0	0	0
1	1749	174800001	174900000	0	0	0	0	0	0	0	0
1	1750	174900001	175000000	0	0	0	0	0	0	0	0
1	1751	175000001	175100000	1	0	0	0	0	1	0	1
1	1752	175100001	175200000	0	0	0	0	0	0	0	0
1	1753	175200001	175300000	0	0	0	0	0	0	0	0
1	1754	175300001	175400000	0	0	0	0	0	0	0	0
1	1755	175400001	175500000	0	0	0	0	0	0	0	0
1	1756	175500001	175600000	0	0	0	0	0	0	0	0
1	1757	175600001	175700000	0	0	0	0	0	0	0	0
1	1758	175700001	175800000	0	0	0	0	0	0	0	0
1	1759	175800001	175900000	0	0	0	0	0	0	0	0
1	1760	175900001	176000000	0	0	0	0	0	0	0	0
1	1761	176000001	176100000	0	0	0	0	0	0	0	0
1	1762	176100001	176200000	0	0	0	0	0	0	0	0
1	1763	176200001	176300000	0	0	0	0	0	0	0	0
1	1764	176300001	176400000	1	0	0	0	0	1	0	1
1	1765	176400001	176500000	0	0	0	0	0	0	0	0
1	1766	176500001	176600000	0	0	0	0	0	0	0	0
1	1767	176600001	176700000	0	0	0	0	0	0	0	0
1	1768	176700001	176800000	0	0	0	0	0	0	0	0
1	1769	176800001	176900000	0	0	0	0	0	0	0	0
1	1770	176900001	177000000	0	0	0	0	0	0	0	0
1	1771	177000001	177100000	0	0	0	0	0	0	0	0
1	1772	177100001	177200000	0	0	0	0	0	0	0	0
1	1773	177200001	177300000	0	0	0	0	0	0	0	0
1	1774	177300001	177400000	0	0	0	0	0	0	0	0
1	1775	177400001	177500000	0	0	0	0	0	0	0	0
1	1776	177500001	177600000	1	0	0	0	0	1	0	1
1	1777	177600001	177700000	0	0	0	0	0	0	0	0
1	1778	177700001	177800000	0	0	0	0	0	0	0	0
1	1779	177800001	177900000	0	0	0	0	0	0	0	0
1	1780	177900001	178000000	0	0	0	0	0	0	0	0
1	1781	178000001	178100000	0	0	0	0	0	0	0	0
1	1782	178100001	178200000	0	0	0	0	0	0	0	0
1	1783	178200001	178300000	0	0	0	0	0	0	0	0
1	1784	178300001	178400000	0	0	0	0	0	0	0	0
1	1785	178400001	178500000	0	0	0	0	0	0	0	0
1	1786	178500001	178600000	0	0	0	0	0	0	0	0
1	1787	178600001	178700000	0	0	0	0	0	0	0	0
1	1788	178700001	178800000	0	0	0	0	0	0	0	0
1	1789	178800001	178900000	0	0	0	0	0	0	0	0
1	1790	178900001	179000000	0	0	0	0	0	0	0	0
1	1791	179000001	179100000	0	0	0	0	0	0	0	0
1	1792	179100001	179200000	0	0	0	0	0	0	0	0
1	1793	179200001	179300000	0	0	0	0	0	0	0	0
1	1794	179300001	179400000	0	0	0	0	0	0	0	0
1	1795	179400001	179500000	1	0	0	0	0	1	0	1
1	1796	179500001	179600000	0	0	0	0	0	0	0	0
1	1797	179600001	179700000	0	0	0	0	0	0	0	0
1	1798	179700001	179800000	0	0	0	0	0	0	0	0
1	1799	179800001	179900000	0	0	0	0	0	0	0	0
1	1800	179900001	180000000	0	0	0	0	0	0	0	0
1	1801	180000001	180100000	0	0	0	0	0	0	0	0
1	1802	180100001	180200000	0	0	0	0	0	0	0	0
1	1803	180200001	180300000	0	0	0	0	0	0	0	0
1	1804	180300001	180400000	0	0	0	0	0	0	0	0
1	1805	180400001	180500000	0	0	0	0	0	0	0	0
1	1806	180500001	180600000	0	0	0	0	0	0	0	0
1	1807	180600001	180700000	0	0	0	0	0	0	0	0
1	1808	180700001	180800000	0	0	0	0	0	0	0	0
1	1809	180800001	180900000	6	0	5	0	5	1	0	1
1	1810	180900001	181000000	0	0	0	0	0	0	0	0
1	1811	181000001	181100000	0	0	0	0	0	0	0	0
1	1812	181100001	181200000	0	0	0	0	0	0	0	0
1	1813	181200001	181300000	0	0	0	0	0	0	0	0
1	1814	181300001	181400000	0	0	0	0	0	0	0	0
1	1815	181400001	181500000	0	0	0	0	0	0	0	0
1	1816	181500001	181600000	0	0	0	0	0	0	0	0
1	1817	181600001	181700000	1	0	1	0	1	0	0	0
1	1818	181700001	181800000	1	0	0	0	0	1	0	1
1	1819	181800001	181900000	0	0	0	0	0	0	0	0
1	1820	181900001	182000000	0	0	0	0	0	0	0	0
1	1821	182000001	182100000	0	0	0	0	0	0	0	0
1	1822	182100001	182200000	0	0	0	0	0	0	0	0
1	1823	182200001	182300000	0	0	0	0	0	0	0	0
1	1824	182300001	182400000	0	0	0	0	0	0	0	0
1	1825	182400001	182500000	0	0	0	0	0	0	0	0
1	1826	182500001	182600000	0	0	0	0	0	0	0	0
1	1827	182600001	182700000	0	0	0	0	0	0	0	0
1	1828	182700001	182800000	0	0	0	0	0	0	0	0
1	1829	182800001	182900000	0	0	0	0	0	0	0	0
1	1830	182900001	183000000	0	0	0	0	0	0	0	0
1	1831	183000001	183100000	0	0	0	0	0	0	0	0
1	1832	183100001	183200000	0	0	0	0	0	0	0	0
1	1833	183200001	183300000	0	0	0	0	0	0	0	0
1	1834	183300001	183400000	0	0	0	0	0	0	0	0
1	1835	183400001	183500000	0	0	0	0	0	0	0	0
1	1836	183500001	183600000	0	0	0	0	0	0	0	0
1	1837	183600001	183700000	0	0	0	0	0	0	0	0
1	1838	183700001	183800000	0	0	0	0	0	0	0	0
1	1839	183800001	183900000	0	0	0	0	0	0	0	0
1	1840	183900001	184000000	1	0	1	0	1	0	0	0
1	1841	184000001	184100000	0	0	0	0	0	0	0	0
1	1842	184100001	184200000	0	0	0	0	0	0	0	0
1	1843	184200001	184300000	0	0	0	0	0	0	0	0
1	1844	184300001	184400000	0	0	0	0	0	0	0	0
1	1845	184400001	184500000	0	0	0	0	0	0	0	0
1	1846	184500001	184600000	0	0	0	0	0	0	0	0
1	1847	184600001	184700000	0	0	0	0	0	0	0	0
1	1848	184700001	184800000	0	0	0	0	0	0	0	0
1	1849	184800001	184900000	0	0	0	0	0	0	0	0
1	1850	184900001	185000000	0	0	0	0	0	0	0	0
1	1851	185000001	185100000	0	0	0	0	0	0	0	0
1	1852	185100001	185200000	0	0	0	0	0	0	0	0
1	1853	185200001	185300000	0	0	0	0	0	0	0	0
1	1854	185300001	185400000	0	0	0	0	0	0	0	0
1	1855	185400001	185500000	0	0	0	0	0	0	0	0
1	1856	185500001	185600000	2	0	2	0	2	0	0	0
1	1857	185600001	185700000	0	0	0	0	0	0	0	0
1	1858	185700001	185800000	0	0	0	0	0	0	0	0
1	1859	185800001	185900000	0	0	0	0	0	0	0	0
1	1860	185900001	186000000	0	0	0	0	0	0	0	0
1	1861	186000001	186100000	0	0	0	0	0	0	0	0
1	1862	186100001	186200000	0	0	0	0	0	0	0	0
1	1863	186200001	186300000	0	0	0	0	0	0	0	0
1	1864	186300001	186400000	1	0	0	0	0	1	0	1
1	1865	186400001	186500000	0	0	0	0	0	0	0	0
1	1866	186500001	186600000	0	0	0	0	0	0	0	0
1	1867	186600001	186700000	0	0	0	0	0	0	0	0
1	1868	186700001	186800000	3	0	2	0	2	1	0	1
1	1869	186800001	186900000	0	0	0	0	0	0	0	0
1	1870	186900001	187000000	0	0	0	0	0	0	0	0
1	1871	187000001	187100000	0	0	0	0	0	0	0	0
1	1872	187100001	187200000	0	0	0	0	0	0	0	0
1	1873	187200001	187300000	0	0	0	0	0	0	0	0
1	1874	187300001	187400000	0	0	0	0	0	0	0	0
1	1875	187400001	187500000	0	0	0	0	0	0	0	0
1	1876	187500001	187600000	0	0	0	0	0	0	0	0
1	1877	187600001	187700000	0	0	0	0	0	0	0	0
1	1878	187700001	187800000	0	0	0	0	0	0	0	0
1	1879	187800001	187900000	0	0	0	0	0	0	0	0
1	1880	187900001	188000000	3	0	2	0	2	1	0	1
1	1881	188000001	188100000	0	0	0	0	0	0	0	0
1	1882	188100001	188200000	0	0	0	0	0	0	0	0
1	1883	188200001	188300000	0	0	0	0	0	0	0	0
1	1884	188300001	188400000	0	0	0	0	0	0	0	0
1	1885	188400001	188500000	0	0	0	0	0	0	0	0
1	1886	188500001	188600000	0	0	0	0	0	0	0	0
1	1887	188600001	188700000	0	0	0	0	0	0	0	0
1	1888	188700001	188800000	0	0	0	0	0	0	0	0
1	1889	188800001	188900000	0	0	0	0	0	0	0	0
1	1890	188900001	189000000	1	0	1	0	1	0	0	0
1	1891	189000001	189100000	0	0	0	0	0	0	0	0
1	1892	189100001	189200000	0	0	0	0	0	0	0	0
1	1893	189200001	189300000	0	0	0	0	0	0	0	0
1	1894	189300001	189400000	0	1	0	1	1	0	0	0
1	1895	189400001	189500000	0	0	0	0	0	0	0	0
1	1896	189500001	189600000	0	0	0	0	0	0	0	0
1	1897	189600001	189700000	0	0	0	0	0	0	0	0
1	1898	189700001	189800000	0	0	0	0	0	0	0	0
1	1899	189800001	189900000	0	0	0	0	0	0	0	0
1	1900	189900001	190000000	0	0	0	0	0	0	0	0
1	1901	190000001	190100000	0	0	0	0	0	0	0	0
1	1902	190100001	190200000	0	0	0	0	0	0	0	0
1	1903	190200001	190300000	0	0	0	0	0	0	0	0
1	1904	190300001	190400000	0	0	0	0	0	0	0	0
1	1905	190400001	190500000	0	0	0	0	0	0	0	0
1	1906	190500001	190600000	0	0	0	0	0	0	0	0
1	1907	190600001	190700000	0	0	0	0	0	0	0	0
1	1908	190700001	190800000	0	0	0	0	0	0	0	0
1	1909	190800001	190900000	0	0	0	0	0	0	0	0
1	1910	190900001	191000000	2	0	1	0	1	1	0	1
1	1911	191000001	191100000	0	0	0	0	0	0	0	0
1	1912	191100001	191200000	0	0	0	0	0	0	0	0
1	1913	191200001	191300000	0	0	0	0	0	0	0	0
1	1914	191300001	191400000	0	0	0	0	0	0	0	0
1	1915	191400001	191500000	0	0	0	0	0	0	0	0
1	1916	191500001	191600000	1	0	1	0	1	0	0	0
1	1917	191600001	191700000	2	0	1	0	1	1	0	1
1	1918	191700001	191800000	0	0	0	0	0	0	0	0
1	1919	191800001	191900000	0	0	0	0	0	0	0	0
1	1920	191900001	192000000	1	0	0	0	0	1	0	1
1	1921	192000001	192100000	0	0	0	0	0	0	0	0
1	1922	192100001	192200000	0	0	0	0	0	0	0	0
1	1923	192200001	192300000	0	0	0	0	0	0	0	0
1	1924	192300001	192400000	1	0	1	0	1	0	0	0
1	1925	192400001	192500000	0	0	0	0	0	0	0	0
1	1926	192500001	192600000	0	0	0	0	0	0	0	0
1	1927	192600001	192700000	0	0	0	0	0	0	0	0
1	1928	192700001	192800000	0	0	0	0	0	0	0	0
1	1929	192800001	192900000	0	0	0	0	0	0	0	0
1	1930	192900001	193000000	0	0	0	0	0	0	0	0
1	1931	193000001	193100000	0	0	0	0	0	0	0	0
1	1932	193100001	193200000	0	0	0	0	0	0	0	0
1	1933	193200001	193300000	0	0	0	0	0	0	0	0
1	1934	193300001	193400000	0	0	0	0	0	0	0	0
1	1935	193400001	193500000	0	0	0	0	0	0	0	0
1	1936	193500001	193600000	0	0	0	0	0	0	0	0
1	1937	193600001	193700000	0	0	0	0	0	0	0	0
1	1938	193700001	193800000	0	0	0	0	0	0	0	0
1	1939	193800001	193900000	0	0	0	0	0	0	0	0
1	1940	193900001	194000000	0	0	0	0	0	0	0	0
1	1941	194000001	194100000	1	0	0	0	0	1	0	1
1	1942	194100001	194200000	0	0	0	0	0	0	0	0
1	1943	194200001	194300000	0	0	0	0	0	0	0	0
1	1944	194300001	194400000	0	0	0	0	0	0	0	0
1	1945	194400001	194500000	0	0	0	0	0	0	0	0
1	1946	194500001	194600000	0	0	0	0	0	0	0	0
1	1947	194600001	194700000	0	0	0	0	0	0	0	0
1	1948	194700001	194800000	0	0	0	0	0	0	0	0
1	1949	194800001	194900000	0	0	0	0	0	0	0	0
1	1950	194900001	195000000	0	0	0	0	0	0	0	0
1	1951	195000001	195100000	0	0	0	0	0	0	0	0
1	1952	195100001	195200000	0	0	0	0	0	0	0	0
1	1953	195200001	195300000	0	0	0	0	0	0	0	0
1	1954	195300001	195400000	0	0	0	0	0	0	0	0
1	1955	195400001	195500000	0	0	0	0	0	0	0	0
1	1956	195500001	195600000	0	0	0	0	0	0	0	0
1	1957	195600001	195700000	0	0	0	0	0	0	0	0
1	1958	195700001	195800000	0	0	0	0	0	0	0	0
1	1959	195800001	195900000	0	0	0	0	0	0	0	0
1	1960	195900001	196000000	1	0	1	0	1	0	0	0
1	1961	196000001	196100000	1	0	1	0	1	0	0	0
1	1962	196100001	196200000	0	0	0	0	0	0	0	0
1	1963	196200001	196300000	0	0	0	0	0	0	0	0
1	1964	196300001	196400000	0	0	0	0	0	0	0	0
1	1965	196400001	196500000	0	0	0	0	0	0	0	0
1	1966	196500001	196600000	0	0	0	0	0	0	0	0
1	1967	196600001	196700000	0	0	0	0	0	0	0	0
1	1968	196700001	196800000	0	0	0	0	0	0	0	0
1	1969	196800001	196900000	0	0	0	0	0	0	0	0
1	1970	196900001	197000000	2	0	1	0	1	1	0	1
1	1971	197000001	197100000	0	0	0	0	0	0	0	0
1	1972	197100001	197200000	0	0	0	0	0	0	0	0
1	1973	197200001	197300000	0	0	0	0	0	0	0	0
1	1974	197300001	197400000	0	0	0	0	0	0	0	0
1	1975	197400001	197500000	0	0	0	0	0	0	0	0
1	1976	197500001	197600000	0	0	0	0	0	0	0	0
1	1977	197600001	197700000	0	0	0	0	0	0	0	0
1	1978	197700001	197800000	1	0	1	0	1	0	0	0
1	1979	197800001	197900000	0	0	0	0	0	0	0	0
1	1980	197900001	198000000	0	0	0	0	0	0	0	0
1	1981	198000001	198100000	0	0	0	0	0	0	0	0
1	1982	198100001	198200000	0	0	0	0	0	0	0	0
1	1983	198200001	198300000	0	0	0	0	0	0	0	0
1	1984	198300001	198400000	0	0	0	0	0	0	0	0
1	1985	198400001	198500000	0	0	0	0	0	0	0	0
1	1986	198500001	198600000	2	0	1	0	1	1	0	1
1	1987	198600001	198700000	0	0	0	0	0	0	0	0
1	1988	198700001	198800000	0	0	0	0	0	0	0	0
1	1989	198800001	198900000	0	0	0	0	0	0	0	0
1	1990	198900001	199000000	0	0	0	0	0	0	0	0
1	1991	199000001	199100000	0	0	0	0	0	0	0	0
1	1992	199100001	199200000	1	0	0	0	0	1	0	1
1	1993	199200001	199300000	0	0	0	0	0	0	0	0
1	1994	199300001	199400000	0	0	0	0	0	0	0	0
1	1995	199400001	199500000	0	0	0	0	0	0	0	0
1	1996	199500001	199600000	0	0	0	0	0	0	0	0
1	1997	199600001	199700000	0	0	0	0	0	0	0	0
1	1998	199700001	199800000	0	0	0	0	0	0	0	0
[truncated: 20,669 more rows]

## Sheet: Table S2
Table S2. A summary of 135 traits collected in the F2 population from the LW-MIN family.
Trait	Type	Trait division	Short name	Trait name	Collecting age	Trait mean	Unit	Number of F2 Individuals	Number of F2 females	Number of F2 males	Phenotypic mean in females	Standard deviation in females	Phenotypic mean in males	Standard deviation of in males	Memo
1	discrete trait	bone-related	NOR	Number of Ribs	240 days	14.7282	/	607	301	306	14.7442	0.602603	14.7124	0.617535
2	discrete trait	bone-related	NS	Number of cervical vertebrae, thoracic vertebrae, and lumbar vertebrae	240 days	26.6291	/	604	302	302	26.6291	0.652209	26.6291	0.652209
3	discrete trait	skin-related	Color	Coat Color	240 days	1.07576	/	594	299	295	1.06856	0.681442	1.08305	0.720676	The trait value increases from 0.5 to 2.5 with the increase of the black area, with each 0.5 serving as an interval.
4	discrete trait	external morphological characteristics	Ear	Ear Shape	240 days	2.01468	/	579	287	292	2.0662	0.808798	1.96404	0.810615	pricked is recorded as 3, semi-pricked is recorded as 2, and floppy is recorded as 1.
5	continuous trait	weight traits	BW0	Birth Weight	240 days	1.28682	kg	600	298	302	1.25235	0.254966	1.32083	0.273375
6	continuous trait	weight traits	BW30	Weight at 30 Days	30 days	7.08389	kg	550	272	278	6.87382	1.5444	7.28942	1.52842
7	continuous trait	weight traits	BW60	Weight at 60 Days	60 days	16.6346	kg	490	241	249	16.4423	3.9009	16.8206	4.14592
8	continuous trait	weight traits	BW120	Weight at 120 Days	120 days	47.0792	kg	408	203	205	46.3415	8.56373	47.8098	9.02152
9	continuous trait	weight traits	BW180	Weight at 180 Days	180 days	81.089	kg	489	246	243	78.5939	13.1281	83.6148	13.3656
10	continuous trait	weight traits	BW240	Weight at 240 Days	240 days	109.185	kg	613	305	308	105.499	15.9822	112.835	15.1854
11	continuous trait	external morphological characteristics	BL	Body Length	240 days	113.538	cm	612	304	308	111.699	8.37851	115.354	8.07218
12	continuous trait	external morphological characteristics	BH	Body Height	240 days	69.467	cm	612	305	307	68.4338	5.30802	70.4935	4.76877
13	continuous trait	external morphological characteristics	CD	Chest Width	240 days	29.6621	cm	612	305	307	29.1246	2.35137	30.1961	2.32064
14	continuous trait	external morphological characteristics	WW	Waist Width	240 days	26.4853	cm	613	305	308	26.0456	2.45394	26.9208	2.30181
15	continuous trait	external morphological characteristics	HD	Hip Depth	240 days	30.1347	cm	613	305	308	29.8003	2.2207	30.4659	2.02603
16	continuous trait	external morphological characteristics	CCB	Circumference of the Chest and Body	240 days	17.4594	cm	608	304	304	17.2303	1.66856	17.6885	1.59997
17	continuous trait	external morphological characteristics	CDE	Chest Depth	240 days	39.4601	cm	612	305	307	39.2439	2.74693	39.6749	2.50541
18	continuous trait	external morphological characteristics	AC	Abdominal Circumference	240 days	120.632	cm	612	305	307	119.484	7.81156	121.773	7.93836
19	continuous trait	external morphological characteristics	HC	Hip Circumference	240 days	86.5005	cm	607	303	304	85.6587	5.92055	87.3395	5.41158
20	continuous trait	external morphological characteristics	HL	Hip Length	240 days	32.1265	cm	611	304	307	31.8539	2.54918	32.3964	2.45566
21	continuous trait	external morphological characteristics	SW	Scapular Width	240 days	31.4377	cm	612	305	307	31.0266	2.6457	31.8463	2.53701
22	continuous trait	external morphological characteristics	CL.1	Chest Length	240 days	106.613	cm	598	300	298	105.25	6.79074	107.985	6.47599
23	continuous trait	external morphological characteristics	COL	Oblique Chest Length	240 days	80.0532	cm	609	304	305	79.3635	5.05987	80.7407	4.96946
24	continuous trait	external morphological characteristics	CSL	Chest Straight Length	240 days	95.5759	cm	610	304	306	94.6036	6.1986	96.5418	6.00503
25	continuous trait	sectional weight	HDW	Head Weight	240 days	7.52095	kg	613	305	308	7.25534	1.23878	7.78398	1.27017
26	continuous trait	sectional weight	EW	Ear Weight	240 days	0.234372	kg	452	228	224	0.227746	0.0757258	0.241116	0.0779352
27	continuous trait	sectional weight	EA	Ear Surface Area	240 days	244.38	cm²	315	166	149	239.016	51.5737	250.357	55.2026
28	continuous trait	sectional weight	TWFF	Total Weight of Forefeet	240 days	0.798793	kg	609	304	305	0.757692	0.185261	0.839759	0.188697
29	continuous trait	sectional weight	TWBF	Total Weight of Hindfeet	240 days	0.896378	kg	611	304	307	0.852883	0.199749	0.939448	0.197099
30	continuous trait	sectional weight	LCW	Left Side Carcass Weight	240 days	40.3782	kg	612	304	308	38.7454	6.23344	41.9898	6.05005
31	continuous trait	sectional weight	RCW	Right Side Carcass Weight	240 days	38.5788	kg	612	304	308	37.0895	5.95652	40.0487	5.60512
32	continuous trait	sectional weight	FW	Forequarter Weight	240 days	13.489	kg	609	303	306	12.9219	2.1813	14.0506	2.1327
33	continuous trait	sectional weight	TWSF	Total Weight of Forequarters Segmentation	240 days	13.3211	kg	580	290	290	12.7537	2.16826	13.8886	2.13482
34	continuous trait	sectional weight	BWBM	Back Weight in the Middle Trunk	240 days	10.3389	kg	609	304	305	9.89096	1.80211	10.7853	1.79564
35	continuous trait	sectional weight	TWSBW	Total Weight of Shoulder Blade	240 days	10.2879	kg	557	280	277	9.85677	1.77592	10.7237	1.766
36	continuous trait	sectional weight	AWOMA	Abdominal Weight of the Midsection	240 days	1.59876	kg	609	304	305	1.61888	0.406428	1.5787	0.405281
37	continuous trait	sectional weight	TTOSMA	Total Weight of Thoracic and Abdominal Segments	240 days	1.58302	kg	578	291	287	1.60134	0.403668	1.56444	0.413478
38	continuous trait	sectional weight	HQW	Hindquarter Weight	240 days	13.1354	kg	611	304	307	12.7907	2.1367	13.4767	1.99046
39	continuous trait	sectional weight	TWSHQ	Total Weight of Hindquarter	240 days	12.9851	kg	577	288	289	12.6525	2.10795	13.3166	1.97238
40	continuous trait	sectional weight	DCP	Dressing Percentage	240 days	72.6897	%	48	21	27	72.9417	2.15328	72.4938	2.41576
41	continuous trait	sectional weight	HW	Heart Weight	240 days	0.33375	kg	603	301	302	0.318952	0.0572248	0.348498	0.0601554
42	continuous trait	sectional weight	LIW	Liver Weight	240 days	1.32238	kg	608	303	305	1.31002	0.234216	1.33466	0.229116
43	continuous trait	sectional weight	SPW	Spleen Weight	240 days	0.174708	kg	101	51	50	0.176755	0.0569133	0.17262	0.039044
44	continuous trait	sectional weight	LUW	Lung Weight	240 days	0.897239	kg	572	281	291	0.878361	0.419137	0.915467	0.415007
45	continuous trait	sectional weight	KW	Kidney Weight	240 days	0.137959	kg	583	290	293	0.133828	0.0306257	0.142048	0.0301233
46	continuous trait	muscle-related	LMF	Lean Meat Percentage	240 days	54.9967	%	523	264	259	55.9225	3.76209	54.0531	3.95425
47	continuous trait	muscle-related	HP	Hindquarter Proportion	240 days	32.597	%	611	304	307	33.0561	2.30818	32.1423	1.8548
48	continuous trait	muscle-related	LOF	Lean Weight of Forequarters	240 days	7.9624	kg	580	290	290	7.74726	1.31609	8.17753	1.27892
49	continuous trait	muscle-related	LMBM	Lean Muscle Weight of the Mid-Thoracic Back	240 days	3.4962	kg	567	283	284	3.38217	0.639155	3.60982	0.620278
50	continuous trait	muscle-related	LMOMA	Lean Muscle Weight of the Mid-Thoracic Back	240 days	0.374516	kg	578	291	287	0.357405	0.147092	0.391864	0.14915
51	continuous trait	muscle-related	LMOHQ	Lean Meat Weight Excluding Quadriceps, Biceps Femoris, Semitendinosus	240 days	5.07058	kg	579	289	290	5.01804	0.904652	5.12294	0.839107
52	continuous trait	muscle-related	BFFHQ	Weight of the Hindquarter Biceps Femoris Muscle	240 days	1.07202	kg	593	297	296	1.07175	0.204303	1.0723	0.193176
53	continuous trait	muscle-related	STFHQ	Weight of the Hindquarter Semitendinosus Muscle	240 days	0.39104	kg	593	297	296	0.380731	0.124848	0.401385	0.131901
54	continuous trait	muscle-related	QFHQ	Weight of the Hindquarter Quadriceps Muscle	240 days	1.04422	kg	584	295	289	1.03996	0.169529	1.04857	0.153845
55	continuous trait	muscle-related	LMOHC	Lean Meat Weight on Half Carcass	240 days	20.953	kg	524	265	259	20.6096	3.29628	21.3043	3.13815
56	continuous trait	muscle-related	T.Kg.W	Tenderness (Kg.W)	240 days	5.11584		611	304	307	5.13008	1.11419	5.10173	1.1839
57	continuous trait	muscle-related	T.N	Tenderness (N)	240 days	50.1517	N/cm	610	304	306	50.3368	10.9819	49.9679	11.5753
58	continuous trait	muscle-related	ITMFD	Fraction of Intermediate Muscle Fibers	240 days	14.4713	%	238	118	120	14.3654	1.14622	14.5754	1.08181
59	continuous trait	muscle-related	RMFT	Fraction of Red Muscle Fibers	240 days	10.3894	%	238	118	120	10.4786	1.14953	10.3018	1.2949
60	continuous trait	muscle-related	WMFD	Fraction of White Muscle Fibers	240 days	75.0411	%	238	118	120	74.9809	1.13998	75.1003	1.17648
61	continuous trait	muscle-related	DMF	Muscle Fiber Density	240 days	370.56	%	238	118	120	376.911	67.0623	364.316	62.6405
62	continuous trait	muscle-related	MD	Muscle Fiber Diameter	240 days	59.2697	mm	238	118	120	58.7585	6.17229	59.7724	6.78264
63	continuous trait	muscle-related	MA	Muscle Fiber Area	240 days	2814.06	cm²	238	118	120	2759.42	651.452	2867.78	760.726
64	continuous trait	muscle-related	Moist	Moisture	240 days	73.2832	%	610	304	306	73.6027	1.50286	72.9657	2.18868
65	continuous trait	muscle-related	DR24.	Drip loss at 24h	240 days	1.13948	%	594	294	300	1.18808	1.41275	1.09185	1.4317
66	continuous trait	muscle-related	DR48.	Drip loss at 48h	240 days	1.91667	%	609	303	306	2.04162	1.86253	1.79293	1.82956
67	continuous trait	muscle-related	DR72	Drip loss at 72h	240 days	2.82047	%	608	303	305	3.04976	2.16862	2.59268	2.12104
68	continuous trait	muscle-related	BT24.	24-hour Meat Color Chart Measurement	240 days	3.30433		600	299	301	3.21806	0.647099	3.39003	0.62853	determining by colorimetric comparison with a color chart
69	continuous trait	muscle-related	L24.	24-hour Meat Color L*	240 days	49.9978		611	304	307	50.1222	3.81251	49.8747	3.98272	using the CIELAB color space
70	continuous trait	muscle-related	a24.	24-hour Meat Color a*	240 days	14.2596		611	304	307	14.148	1.84591	14.3701	1.79239	using the CIELAB color space
71	continuous trait	muscle-related	b24.	24-hour Meat Color b*	240 days	7.28212		611	304	307	7.26828	1.93523	7.29582	1.93803	using the CIELAB color space
72	continuous trait	muscle-related	BT6.	6-hourMeat Color Chart Measurement	240 days	3.61494		589	297	292	3.58687	0.685145	3.64349	0.66337	determining by colorimetric comparison with a color chart
73	continuous trait	muscle-related	L6.	6-hour Meat Color L*	240 days	47.6657		611	304	307	47.5344	4.24999	47.7958	4.09345	using the CIELAB color space
74	continuous trait	muscle-related	a6.	6-hour Meat Color a*	240 days	13.8242		610	304	306	13.5691	1.93408	14.0777	1.98355	using the CIELAB color space
75	continuous trait	muscle-related	b6.	6-hour Meat Color b*	240 days	7.10917		611	304	307	7.01637	1.91914	7.20105	1.83578	using the CIELAB color space
76	continuous trait	muscle-related	MB	Marbling	240 days	2.8141		610	304	306	2.57171	0.924087	3.0549	1.05956
77	continuous trait	muscle-related	pH24	pH value after 24 hours	240 days	5.82899		611	304	307	5.7979	0.307515	5.85978	0.276679
78	continuous trait	muscle-related	pH6	pH value after 6 hours	240 days	5.91158		603	299	304	5.89106	0.334599	5.93177	0.313529
79	continuous trait	muscle-related	REBM	Mid-trunk Longissimus Muscle	240 days	1.56776	kg	575	286	289	1.59038	0.312637	1.54536	0.305252
80	continuous trait	muscle-related	RL	Longissimus Muscle Length	240 days	74.5921	cm	604	301	303	73.6495	5.13417	75.5284	5.29138
81	continuous trait	muscle-related	REA	Longissimus Muscle Area	240 days	29.2989	cm²	611	304	307	29.883	6.18057	28.7206	6.66384
82	continuous trait	muscle-related	RAFSR	Longissimus Muscle Area at the 5th-6th Rib	240 days	19.5721	cm²	592	297	295	20.2604	4.94594	18.879	4.33319
83	continuous trait	muscle-related	RATER	Longissimus Muscle Area at the 10th-11th Rib	240 days	31.4487	cm²	592	297	295	32.5697	6.58544	30.3201	6.37252
84	continuous trait	muscle-related	RALR	Longissimus Muscle Area at the Last Rib	240 days	32.691	cm²	592	297	295	33.7192	7.31629	31.6559	7.07599
85	continuous trait	fat-related	LFT	Leaf Fat Weight	240 days	1.4416	kg	611	303	308	1.24691	0.481282	1.63312	0.588532
86	continuous trait	fat-related	FMOF	Fat Weight of Forequarters	240 days	2.68493	kg	580	290	290	2.43219	0.714531	2.93767	0.774946
87	continuous trait	fat-related	FMOMA	Fat Weight of the Middle Abdomen	240 days	0.998235	kg	578	291	287	1.04435	0.317396	0.951481	0.326996
88	continuous trait	fat-related	FMBM	Fat Weight of the Back in the Middle Trunk	240 days	3.39428	kg	568	283	285	3.08981	0.981367	3.69661	1.10221
89	continuous trait	fat-related	FMOHQ	Fat Weight of Hindquarter	240 days	2.99985	kg	578	288	290	2.77681	0.844056	3.22136	0.942606
90	continuous trait	fat-related	FP	Fat Percentage	240 days	26.2013	%	523	264	259	25.1967	4.96628	27.2252	5.40658
91	continuous trait	fat-related	IMF	Intramuscular Fat Percentage	240 days	2.85441	%	602	300	302	2.33753	1.27979	3.36786	2.13061
92	continuous trait	fat-related	BFT	Back Fat Thickness	240 days	2.13931	cm	612	304	308	2.00664	0.584203	2.27026	0.736201
93	continuous trait	fat-related	LJBFT	Loin to Junction Fat Thickness	240 days	31.589	mm	609	304	305	30.3411	7.78928	32.8327	7.96164
94	continuous trait	fat-related	SBFT	Shoulder Blade Fat Thickness	240 days	52.8937	mm	601	299	302	51.0939	9.44658	54.6755	9.80913
95	continuous trait	fat-related	TLBFT	Thickness of Loin Fat at the Junction of Thorax and Lumbar	240 days	30.5537	mm	608	304	304	29.5581	7.33887	31.5494	7.56201
96	continuous trait	fat-related	SSRBFT	Subscapular Rib Fat Thickness	240 days	38.3769	mm	599	299	300	36.7812	7.73284	39.9673	8.06043
97	continuous trait	fat-related	TLAB	Average Backfat Thickness at the Thickest Point of the Shoulder, Thoracolumbar Junction, and Loin to Rump Junction	240 days	32.4862	mm	593	297	296	31.5183	5.5754	33.4573	5.79205
98	continuous trait	fat-related	FLAB	Average Backfat Thickness at the Thickest Point of the Shoulder, 6th and 7th Rib, Thoracolumbar Junction, and Loin to Rump Junction	240 days	37.3111	mm	590	296	294	36.1586	5.85275	38.4714	6.00507
99	continuous trait	skin-related	CWOF	Coat Weight of the Forequarters	240 days	1.10977	kg	580	290	290	1.08886	0.323434	1.13067	0.31941
100	continuous trait	skin-related	CWOMA	Coat Weight of the Middle Abdomen	240 days	0.210268	kg	578	291	287	0.199588	0.0809692	0.221098	0.0936992
101	continuous trait	skin-related	CWOBF	Coat Weight of the Body and Forequarters	240 days	1.00964	kg	568	283	285	1.00753	0.275884	1.01174	0.287025
102	continuous trait	skin-related	CWOHQ	Coat Weight of the Hindquarters	240 days	1.14893	kg	579	289	290	1.13848	0.369518	1.15934	0.342604
103	continuous trait	skin-related	CP	Coat Pigmentation	240 days	9.10797	%	523	264	259	9.28523	2.10965	8.92729	2.00029
104	continuous trait	skin-related	TLSD	Skin Thickness at the Thoracolumbar Junction	240 days	4.40867	mm	609	304	305	4.47121	0.975271	4.34634	1.20232
105	continuous trait	skin-related	LJSD	Skin Thickness at the Loin-Rump Junction	240 days	4.49045	mm	609	304	305	4.59058	1.26479	4.39066	1.36413
106	continuous trait	skin-related	SSD	Skin Thickness at the Scapula	240 days	4.40236	mm	603	300	303	4.45635	1.17863	4.34891	1.32556
107	continuous trait	skin-related	SSRSD	Skin Thickness Between the Sixth and Seventh Ribs	240 days	4.225	mm	600	300	300	4.25075	1.05799	4.19925	1.2379
108	continuous trait	skin-related	TFLSD	Average Skin Thickness at the Scapula, 6th and 7th Ribs, Thoracolumbar Junction, and Loin to Rump Junction	240 days	10.612	mm	598	299	299	10.4137	2.62478	10.8102	2.85488
109	continuous trait	skin-related	TTLSD	Average Skin Thickness at the Scapula, Thoracolumbar Junction, and Loin to Rump Junction	240 days	12.6763	mm	600	300	300	12.4031	3.40698	12.9495	3.73684
110	continuous trait	bone-related	BP	Bone Percentage	240 days	9.69667	%	522	263	259	9.60041	1.58544	9.79441	1.77838
111	continuous trait	bone-related	BWOF	Weight of the Forequarter Bones	240 days	1.56403	kg	580	290	290	1.48536	0.372398	1.6427	0.390209
112	continuous trait	bone-related	BWOBF	Weight of the Mid-Backbone	240 days	0.811931	kg	567	282	285	0.785585	0.211216	0.838	0.225752
113	continuous trait	bone-related	BWOHQ	Weight of the Hindquarter Bones	240 days	1.32864	kg	579	289	290	1.27676	0.294197	1.38035	0.303257
114	continuous trait	bone-related	SFF	Scapular Length	240 days	17.3736	cm	580	293	287	17.2894	0.971711	17.4596	0.897055
115	continuous trait	bone-related	HFF	Humeral Length	240 days	18.7616	cm	581	294	287	18.5434	1.2914	18.985	1.32284
116	continuous trait	bone-related	FFF	Length of the Forearm Bone	240 days	20.927	cm	581	294	287	20.5701	1.57706	21.2927	1.59097
117	continuous trait	bone-related	FLFHQ.1	Femur Length in the Hindquarters	240 days	21.6513	cm	579	294	285	21.4276	1.31861	21.8821	1.25748
118	continuous trait	bone-related	COLFHQ.1	Cannon Bone Length of Forelegs and Hindquarters	240 days	19.4411	cm	580	295	285	19.1719	1.47879	19.7196	1.44148
119	continuous trait	bone-related	HBLFHQ.1	Hip Bone Length in the Hindquarters	240 days	25.4685	cm	489	250	239	25.156	2.0853	25.7954	2.13763
120	continuous trait	bone-related	LOR1	Length of the First Rib	240 days	10.7347	cm	462	238	224	10.662	1.08618	10.8121	1.0184
121	continuous trait	bone-related	LOR2	Length of the Second Rib	240 days	13.5737	cm	464	241	223	13.5585	1.29494	13.5901	1.26395
122	continuous trait	bone-related	LOR3	Length of the Third Rib	240 days	16.5126	cm	461	239	222	16.4824	1.39059	16.545	1.37249
123	continuous trait	bone-related	LOR4	Length of the Fourth Rib	240 days	19.0543	cm	456	238	218	19.0011	1.42248	19.1124	1.3292
124	continuous trait	bone-related	LOR5	Length of the Fifth Rib	240 days	21.1778	cm	450	238	212	21.1206	1.37741	21.242	1.34332
125	continuous trait	bone-related	LOR6	Length of the Sixth Rib	240 days	22.8018	cm	451	235	216	22.7123	1.28873	22.8991	1.25226
126	continuous trait	bone-related	LOR7	Length of the Seventh Rib	240 days	23.2288	cm	455	236	219	23.1932	1.17392	23.2671	1.20289
127	continuous trait	bone-related	LOR8	Length of the Eighth Rib	240 days	23.1912	cm	453	236	217	23.1144	1.16275	23.2747	1.16471
128	continuous trait	bone-related	LOR9	Length of the Ninth Rib	240 days	22.849	cm	457	237	220	22.7772	1.29324	22.9264	1.19717
129	continuous trait	bone-related	LOR10	Length of the Tenth Rib	240 days	22.2804	cm	448	231	217	22.0883	1.30626	22.4848	1.21841
130	continuous trait	bone-related	LOR11	Length of the Eleventh Rib	240 days	21.3789	cm	412	216	196	21.2569	1.35269	21.5133	1.2504
131	continuous trait	bone-related	LOR12	Length of the Twelfth Rib	240 days	20.3763	cm	437	226	211	20.2659	1.30273	20.4946	1.26437
132	continuous trait	bone-related	LOR13	Length of the Thirteenth Rib	240 days	19.0822	cm	428	225	203	18.944	1.32878	19.2355	1.33661
133	continuous trait	bone-related	LOR14	Length of the Fourteenth Rib	240 days	17.2605	cm	415	219	196	17.1817	1.52721	17.3485	1.58115
134	continuous trait	bone-related	LOR15	Length of the Fifteenth Rib	240 days	15.0939	cm	229	124	105	14.6798	2.4638	15.5829	1.89171
135	continuous trait	bone-related	LOR16	Length of the Sixteenth Rib	240 days	12.7952	cm	21	13	8	11.8923	2.27375	14.2625	1.51157

## Sheet: Table S3
Table S3. The number of windows and traits used for FST bin analysis.
FST bin	FST lower bound	FST upper bound	FST	Number Of windows	Number Of Traits	Number of males	Number of females	Lambda in males	Number of observations in F2 males	Lambda in females	Number of observations in F2 females	Lambda (Averaged)
1	0	0.01985	0.00993	633	135	294	284	32.83	337571	32.46	338199	32.65
2	0.01985	0.04521	0.03253	1133	135	294	284	33.26	605491	33.09	606910	33.17
3	0.04521	0.06355	0.05438	1133	135	294	284	33.35	604414	33.03	605927	33.19
4	0.06355	0.07896	0.07126	1134	135	294	284	33.36	604408	33.26	605800	33.31
5	0.07896	0.09455	0.08675	1133	135	294	284	33.5	607625	33.44	609096	33.47
6	0.09455	0.10821	0.10138	1134	135	294	284	33.76	608145	33.65	609515	33.71
7	0.10821	0.12165	0.11493	1133	135	294	284	33.62	604747	33.6	606328	33.61
8	0.12165	0.13406	0.12786	1133	135	294	284	34.03	606492	33.66	607905	33.84
9	0.13406	0.14675	0.14041	1132	135	294	284	33.75	604836	33.39	606328	33.57
10	0.14675	0.15987	0.15331	1135	135	294	284	33.93	605916	33.78	607384	33.85
11	0.15987	0.17347	0.16667	1133	135	294	284	33.92	604303	33.78	605757	33.85
12	0.17347	0.1878	0.18063	1133	135	294	284	34.07	604741	34.01	606159	34.04
13	0.1878	0.20333	0.19556	1133	135	294	284	33.7	607554	33.61	608925	33.66
14	0.20333	0.22079	0.21206	1134	135	294	284	33.99	604987	33.79	606213	33.89
15	0.22079	0.2391	0.22995	1133	135	294	284	33.97	604488	33.65	605682	33.81
16	0.2391	0.26046	0.24978	1133	135	294	284	33.72	605459	33.48	606626	33.6
17	0.26046	0.28624	0.27335	1134	135	294	284	33.61	607601	32.93	608792	33.27
18	0.28624	0.32	0.30312	1133	135	294	284	33.71	607141	32.87	608214	33.29
19	0.32	0.37276	0.34638	1133	135	294	284	33.17	606273	32.33	607137	32.75
20	0.37276	0.85297	0.61286	1134	135	294	284	33.01	603625	31.59	604381	32.3

## Sheet: Table S4
Table S4. The distribution of autosomal 100-kb windows in the three categories of hybrid effects.
Chromosome	Window Index (100 kb)	Window Start (bp)	Window End (bp)	λ	FST	Fst Bin	Fst Bin Lower Bound	Fst Bin Upper Bound	Number of SNPs	Class
1	2	200000	299999	34.0419	0.181432	12	0.173471	0.187796	1281	hybrid vigor
1	3	300000	399999	33.8511	0.148082	9	0.146751	0.159873	1291	hybrid vigor
1	4	400000	499999	33.5998	0.244133	16	0.239099	0.260463	1357	hybrid vigor
1	5	500000	599999	33.8115	0.233451	15	0.220795	0.239099	788	hybrid vigor
1	6	600000	699999	33.8918	0.220265	14	0.203332	0.220795	1512	hybrid vigor
1	7	700000	799999	33.1891	0.0520717	2	0.0452095	0.0635521	1382	inbreeding depression
1	8	800000	899999	33.8918	0.214799	14	0.203332	0.220795	1399	hybrid vigor
1	9	900000	999999	33.2671	0.285529	17	0.260463	0.286237	1890	hybrid depression
1	10	1000000	1099999	33.5998	0.24673	16	0.239099	0.260463	1955	hybrid vigor
1	11	1100000	1199999	33.8918	0.219247	14	0.203332	0.220795	2061	hybrid vigor
1	12	1200000	1299999	33.8115	0.233311	15	0.220795	0.239099	2300	hybrid vigor
1	13	1300000	1399999	33.5998	0.254184	16	0.239099	0.260463	1373	hybrid vigor
1	14	1400000	1499999	33.2886	0.316392	18	0.286237	0.320003	1335	hybrid depression
1	15	1500000	1599999	33.8918	0.217839	14	0.203332	0.220795	1864	hybrid vigor
1	16	1600000	1699999	33.2671	0.282445	17	0.260463	0.286237	1145	hybrid depression
1	17	1700000	1799999	32.749	0.320613	18	0.320003	0.372756	2728	hybrid depression
1	18	1800000	1899999	33.7053	0.0971513	5	0.0945452	0.10821	2913	hybrid vigor
1	19	1900000	1999999	33.1891	0.0562408	3	0.0452095	0.0635521	3038	inbreeding depression
1	20	2000000	2099999	33.4718	0.0835916	4	0.0789608	0.0945452	2282	inbreeding depression
1	21	2100000	2199999	33.1891	0.054124	3	0.0452095	0.0635521	2292	inbreeding depression
1	22	2200000	2299999	33.8511	0.151038	10	0.146751	0.159873	2574	hybrid vigor
1	23	2300000	2399999	34.0419	0.173957	11	0.173471	0.187796	2480	hybrid vigor
1	24	2400000	2499999	33.7053	0.103827	6	0.0945452	0.10821	2734	hybrid vigor
1	25	2500000	2599999	33.8442	0.123962	7	0.121648	0.134063	2841	hybrid vigor
1	26	2600000	2699999	33.3129	0.0699031	4	0.0635521	0.0789608	2785	inbreeding depression
1	27	2700000	2799999	33.1738	0.0346653	2	0.0198548	0.0452095	1787	inbreeding depression
1	28	2800000	2899999	32.648	0.00118999	1	0	0.0198548	1860	inbreeding depression
1	29	2900000	2999999	33.1891	0.0558676	3	0.0452095	0.0635521	1196	inbreeding depression
1	30	3000000	3099999	32.648	0.0126528	1	0	0.0198548	1075	inbreeding depression
1	31	3100000	3199999	32.648	0.0145208	1	0	0.0198548	1252	inbreeding depression
1	32	3200000	3299999	32.648	0.0195487	1	0	0.0198548	1417	inbreeding depression
1	33	3300000	3399999	32.648	0.0189258	1	0	0.0198548	2017	inbreeding depression
1	34	3400000	3499999	33.1891	0.05184	2	0.0452095	0.0635521	2201	inbreeding depression
1	35	3500000	3599999	32.648	0.0132891	1	0	0.0198548	2729	inbreeding depression
1	36	3600000	3699999	33.1738	0.0390141	2	0.0198548	0.0452095	2441	inbreeding depression
1	37	3700000	3799999	33.3129	0.0692674	3	0.0635521	0.0789608	1923	inbreeding depression
1	38	3800000	3899999	33.1738	0.0440613	2	0.0198548	0.0452095	1942	inbreeding depression
1	39	3900000	3999999	33.7053	0.100471	6	0.0945452	0.10821	2210	hybrid vigor
1	40	4000000	4099999	33.1891	0.0472851	2	0.0452095	0.0635521	2383	inbreeding depression
1	41	4100000	4199999	33.1738	0.0368649	2	0.0198548	0.0452095	1692	inbreeding depression
1	42	4200000	4299999	33.1891	0.0551028	3	0.0452095	0.0635521	2377	inbreeding depression
1	43	4300000	4399999	33.3129	0.0665608	3	0.0635521	0.0789608	1520	inbreeding depression
1	44	4400000	4499999	33.1891	0.0622312	3	0.0452095	0.0635521	1462	inbreeding depression
1	45	4500000	4599999	33.1891	0.0557498	3	0.0452095	0.0635521	2180	inbreeding depression
1	46	4600000	4699999	33.1891	0.0473105	2	0.0452095	0.0635521	2305	inbreeding depression
1	47	4700000	4799999	33.1738	0.0224263	1	0.0198548	0.0452095	1196	inbreeding depression
1	48	4800000	4899999	33.1891	0.0460664	2	0.0452095	0.0635521	737	inbreeding depression
1	49	4900000	4999999	33.3129	0.0662947	3	0.0635521	0.0789608	2403	inbreeding depression
1	50	5000000	5099999	33.3129	0.0739821	4	0.0635521	0.0789608	1942	inbreeding depression
1	51	5100000	5199999	33.8511	0.159717	10	0.146751	0.159873	1386	hybrid vigor
1	52	5200000	5299999	33.1738	0.0343258	2	0.0198548	0.0452095	1975	inbreeding depression
1	53	5300000	5399999	33.6089	0.110268	6	0.10821	0.121648	1944	hybrid vigor
1	54	5400000	5499999	33.3129	0.0642091	3	0.0635521	0.0789608	1874	inbreeding depression
1	56	5600000	5699999	32.648	0.00160709	1	0	0.0198548	2210	inbreeding depression
1	57	5700000	5799999	33.1891	0.0464086	2	0.0452095	0.0635521	2032	inbreeding depression
1	58	5800000	5899999	33.1891	0.0605852	3	0.0452095	0.0635521	2725	inbreeding depression
1	59	5900000	5999999	33.7053	0.0967755	5	0.0945452	0.10821	2582	hybrid vigor
1	60	6000000	6099999	33.5711	0.137455	9	0.134063	0.146751	2186	hybrid vigor
1	61	6100000	6199999	33.5711	0.136705	8	0.134063	0.146751	2708	hybrid vigor
1	62	6200000	6299999	34.0419	0.174721	11	0.173471	0.187796	2754	hybrid vigor
1	63	6300000	6399999	33.8115	0.239005	15	0.220795	0.239099	2867	hybrid vigor
1	64	6400000	6499999	33.2671	0.262701	17	0.260463	0.286237	2810	hybrid depression
1	65	6500000	6599999	33.6089	0.111716	6	0.10821	0.121648	2409	hybrid vigor
1	66	6600000	6699999	33.8516	0.167121	11	0.159873	0.173471	2838	hybrid vigor
1	67	6700000	6799999	33.5711	0.137941	9	0.134063	0.146751	3095	hybrid vigor
1	68	6800000	6899999	33.7053	0.102066	6	0.0945452	0.10821	3060	hybrid vigor
1	69	6900000	6999999	33.1891	0.0523706	2	0.0452095	0.0635521	2031	inbreeding depression
1	70	7000000	7099999	33.1891	0.0467961	2	0.0452095	0.0635521	2998	inbreeding depression
1	71	7100000	7199999	33.8511	0.152114	10	0.146751	0.159873	2753	hybrid vigor
1	72	7200000	7299999	33.5711	0.134616	8	0.134063	0.146751	3212	hybrid vigor
1	73	7300000	7399999	33.6089	0.120775	7	0.10821	0.121648	2894	hybrid vigor
1	74	7400000	7499999	33.8442	0.129697	8	0.121648	0.134063	2538	hybrid vigor
1	75	7500000	7599999	33.8516	0.169423	11	0.159873	0.173471	3237	hybrid vigor
1	76	7600000	7699999	33.8516	0.169598	11	0.159873	0.173471	2491	hybrid vigor
1	77	7700000	7799999	34.0419	0.185098	12	0.173471	0.187796	3478	hybrid vigor
1	78	7800000	7899999	33.5998	0.241254	16	0.239099	0.260463	3500	hybrid vigor
1	79	7900000	7999999	33.8516	0.160627	10	0.159873	0.173471	2597	hybrid vigor
1	80	8000000	8099999	33.8516	0.166199	11	0.159873	0.173471	2881	hybrid vigor
1	81	8100000	8199999	33.6089	0.118782	7	0.10821	0.121648	2046	hybrid vigor
1	82	8200000	8299999	33.8516	0.163146	11	0.159873	0.173471	2707	hybrid vigor
1	83	8300000	8399999	34.0419	0.183755	12	0.173471	0.187796	2381	hybrid vigor
1	84	8400000	8499999	33.8516	0.161896	10	0.159873	0.173471	2314	hybrid vigor
1	85	8500000	8599999	33.1738	0.0218765	1	0.0198548	0.0452095	3217	inbreeding depression
1	86	8600000	8699999	32.648	0.0182618	1	0	0.0198548	2587	inbreeding depression
1	88	8800000	8899999	32.648	0.00528796	1	0	0.0198548	2416	inbreeding depression
1	89	8900000	8999999	33.1738	0.0348339	2	0.0198548	0.0452095	2776	inbreeding depression
1	90	9000000	9099999	33.1738	0.0304729	1	0.0198548	0.0452095	3383	inbreeding depression
1	91	9100000	9199999	33.1738	0.0417184	2	0.0198548	0.0452095	3303	inbreeding depression
1	92	9200000	9299999	33.1891	0.0520051	2	0.0452095	0.0635521	2546	inbreeding depression
1	93	9300000	9399999	33.1738	0.0247879	1	0.0198548	0.0452095	3010	inbreeding depression
1	94	9400000	9499999	33.1891	0.0540235	3	0.0452095	0.0635521	2094	inbreeding depression
1	95	9500000	9599999	33.4718	0.0898986	5	0.0789608	0.0945452	1494	inbreeding depression
1	96	9600000	9699999	33.4718	0.0893557	5	0.0789608	0.0945452	1659	inbreeding depression
1	97	9700000	9799999	34.0419	0.180255	12	0.173471	0.187796	2427	hybrid vigor
1	98	9800000	9899999	33.6089	0.119124	7	0.10821	0.121648	1831	hybrid vigor
1	99	9900000	9999999	33.1891	0.0536622	3	0.0452095	0.0635521	2277	inbreeding depression
1	100	10000000	10099999	33.5711	0.139479	9	0.134063	0.146751	2075	hybrid vigor
1	101	10100000	10199999	33.8511	0.149505	9	0.146751	0.159873	1669	hybrid vigor
1	102	10200000	10299999	33.6562	0.201834	13	0.187796	0.203332	1868	hybrid vigor
1	103	10300000	10399999	33.4718	0.0930514	5	0.0789608	0.0945452	1555	inbreeding depression
1	104	10400000	10499999	33.1891	0.0482499	2	0.0452095	0.0635521	1835	inbreeding depression
1	105	10500000	10599999	34.0419	0.174357	11	0.173471	0.187796	1853	hybrid vigor
1	106	10600000	10699999	33.4718	0.0801782	4	0.0789608	0.0945452	2058	inbreeding depression
1	107	10700000	10799999	33.3129	0.0758924	4	0.0635521	0.0789608	1941	inbreeding depression
1	108	10800000	10899999	33.8442	0.128868	8	0.121648	0.134063	1783	hybrid vigor
1	109	10900000	10999999	33.8918	0.204069	13	0.203332	0.220795	1393	hybrid vigor
1	110	11000000	11099999	33.6562	0.200588	13	0.187796	0.203332	2063	hybrid vigor
1	111	11100000	11199999	33.8511	0.147708	9	0.146751	0.159873	1920	hybrid vigor
1	112	11200000	11299999	33.8511	0.152107	10	0.146751	0.159873	1500	hybrid vigor
1	113	11300000	11399999	33.6089	0.116143	7	0.10821	0.121648	1415	hybrid vigor
1	114	11400000	11499999	33.8516	0.166688	11	0.159873	0.173471	1622	hybrid vigor
1	115	11500000	11599999	32.648	0.0108512	1	0	0.0198548	1679	inbreeding depression
1	116	11600000	11699999	33.8511	0.152737	10	0.146751	0.159873	2082	hybrid vigor
1	117	11700000	11799999	33.8511	0.157207	10	0.146751	0.159873	3186	hybrid vigor
1	118	11800000	11899999	33.3129	0.0757848	4	0.0635521	0.0789608	2710	inbreeding depression
1	119	11900000	11999999	33.6089	0.114072	7	0.10821	0.121648	2801	hybrid vigor
1	120	12000000	12099999	33.7053	0.0996846	6	0.0945452	0.10821	1650	hybrid vigor
1	121	12100000	12199999	33.8511	0.159222	10	0.146751	0.159873	2913	hybrid vigor
1	122	12200000	12299999	33.5711	0.138017	9	0.134063	0.146751	3480	hybrid vigor
1	123	12300000	12399999	33.3129	0.0709745	4	0.0635521	0.0789608	3319	inbreeding depression
1	124	12400000	12499999	33.4718	0.0908453	5	0.0789608	0.0945452	2827	inbreeding depression
1	125	12500000	12599999	33.8511	0.156216	10	0.146751	0.159873	2824	hybrid vigor
1	126	12600000	12699999	33.8511	0.157549	10	0.146751	0.159873	2809	hybrid vigor
1	127	12700000	12799999	34.0419	0.179525	12	0.173471	0.187796	2186	hybrid vigor
1	128	12800000	12899999	33.2886	0.301935	18	0.286237	0.320003	3415	hybrid depression
1	129	12900000	12999999	32.749	0.355476	19	0.320003	0.372756	2558	hybrid depression
1	130	13000000	13099999	32.2981	0.386772	20	0.372756	0.852973	2614	hybrid depression
1	131	13100000	13199999	32.2981	0.406771	20	0.372756	0.852973	3202	hybrid depression
1	132	13200000	13299999	32.2981	0.416195	20	0.372756	0.852973	2967	hybrid depression
1	133	13300000	13399999	33.2671	0.272501	17	0.260463	0.286237	2281	hybrid depression
1	134	13400000	13499999	33.1891	0.0468199	2	0.0452095	0.0635521	2238	inbreeding depression
1	135	13500000	13599999	33.3129	0.0748875	4	0.0635521	0.0789608	3309	inbreeding depression
1	136	13600000	13699999	33.7053	0.106131	6	0.0945452	0.10821	3502	hybrid vigor
1	137	13700000	13799999	33.4718	0.0889084	5	0.0789608	0.0945452	2781	inbreeding depression
1	138	13800000	13899999	33.8511	0.15358	10	0.146751	0.159873	2842	hybrid vigor
1	139	13900000	13999999	33.8115	0.232894	15	0.220795	0.239099	2398	hybrid vigor
1	140	14000000	14099999	33.8516	0.168551	11	0.159873	0.173471	2293	hybrid vigor
1	141	14100000	14199999	33.8918	0.216156	14	0.203332	0.220795	1981	hybrid vigor
1	142	14200000	14299999	33.2886	0.29875	18	0.286237	0.320003	1760	hybrid depression
1	143	14300000	14399999	32.2981	0.453038	20	0.372756	0.852973	1546	hybrid depression
1	144	14400000	14499999	32.2981	0.50738	20	0.372756	0.852973	1109	hybrid depression
1	145	14500000	14599999	32.2981	0.3883	20	0.372756	0.852973	1641	hybrid depression
1	146	14600000	14699999	32.2981	0.427747	20	0.372756	0.852973	2223	hybrid depression
1	147	14700000	14799999	32.2981	0.382377	20	0.372756	0.852973	2346	hybrid depression
1	148	14800000	14899999	33.2671	0.280603	17	0.260463	0.286237	2137	hybrid depression
1	149	14900000	14999999	33.5998	0.259362	16	0.239099	0.260463	2853	hybrid vigor
1	150	15000000	15099999	33.8442	0.128375	8	0.121648	0.134063	2814	hybrid vigor
1	151	15100000	15199999	33.8511	0.150709	10	0.146751	0.159873	3198	hybrid vigor
1	152	15200000	15299999	33.8516	0.16191	10	0.159873	0.173471	3314	hybrid vigor
1	153	15300000	15399999	32.749	0.323355	19	0.320003	0.372756	3085	hybrid depression
1	154	15400000	15499999	33.8115	0.226514	15	0.220795	0.239099	2593	hybrid vigor
1	155	15500000	15599999	33.7053	0.107606	6	0.0945452	0.10821	2847	hybrid vigor
1	156	15600000	15699999	33.6089	0.116783	7	0.10821	0.121648	2596	hybrid vigor
1	157	15700000	15799999	33.3129	0.0709314	4	0.0635521	0.0789608	3342	inbreeding depression
1	158	15800000	15899999	33.8442	0.124493	7	0.121648	0.134063	3092	hybrid vigor
1	159	15900000	15999999	33.7053	0.0987309	5	0.0945452	0.10821	2532	hybrid vigor
1	160	16000000	16099999	33.1891	0.0616294	3	0.0452095	0.0635521	2830	inbreeding depression
1	161	16100000	16199999	33.1891	0.0519876	2	0.0452095	0.0635521	2316	inbreeding depression
1	162	16200000	16299999	33.4718	0.0911166	5	0.0789608	0.0945452	1249	inbreeding depression
1	163	16300000	16399999	33.4718	0.0835957	4	0.0789608	0.0945452	1963	inbreeding depression
1	164	16400000	16499999	33.3129	0.0777476	4	0.0635521	0.0789608	1833	inbreeding depression
1	165	16500000	16599999	33.3129	0.0650101	3	0.0635521	0.0789608	1325	inbreeding depression
1	166	16600000	16699999	33.1891	0.0469236	2	0.0452095	0.0635521	1419	inbreeding depression
1	167	16700000	16799999	33.1891	0.0495818	2	0.0452095	0.0635521	2381	inbreeding depression
1	168	16800000	16899999	33.4718	0.0941759	5	0.0789608	0.0945452	2459	inbreeding depression
1	169	16900000	16999999	33.1891	0.0608044	3	0.0452095	0.0635521	2129	inbreeding depression
1	170	17000000	17099999	33.1738	0.0400331	2	0.0198548	0.0452095	1889	inbreeding depression
1	171	17100000	17199999	33.6089	0.118519	7	0.10821	0.121648	1940	hybrid vigor
1	172	17200000	17299999	33.4718	0.0906194	5	0.0789608	0.0945452	2306	inbreeding depression
1	173	17300000	17399999	33.3129	0.0766505	4	0.0635521	0.0789608	2656	inbreeding depression
1	174	17400000	17499999	33.4718	0.0840716	4	0.0789608	0.0945452	2874	inbreeding depression
1	175	17500000	17599999	33.6089	0.118154	7	0.10821	0.121648	2979	hybrid vigor
1	176	17600000	17699999	33.8511	0.152312	10	0.146751	0.159873	2950	hybrid vigor
1	177	17700000	17799999	33.6089	0.118318	7	0.10821	0.121648	2782	hybrid vigor
1	178	17800000	17899999	33.5711	0.13556	8	0.134063	0.146751	2423	hybrid vigor
1	179	17900000	17999999	33.1891	0.0600396	3	0.0452095	0.0635521	2000	inbreeding depression
1	180	18000000	18099999	33.8442	0.133247	8	0.121648	0.134063	1715	hybrid vigor
1	181	18100000	18199999	33.4718	0.0921104	5	0.0789608	0.0945452	2150	inbreeding depression
1	182	18200000	18299999	33.1891	0.0510097	2	0.0452095	0.0635521	1749	inbreeding depression
1	183	18300000	18399999	34.0419	0.179486	12	0.173471	0.187796	1613	hybrid vigor
1	184	18400000	18499999	33.6089	0.121611	7	0.10821	0.121648	1617	hybrid vigor
1	185	18500000	18599999	33.5711	0.140957	9	0.134063	0.146751	1431	hybrid vigor
1	186	18600000	18699999	33.6089	0.118997	7	0.10821	0.121648	1454	hybrid vigor
1	187	18700000	18799999	33.7053	0.101005	6	0.0945452	0.10821	1504	hybrid vigor
1	188	18800000	18899999	33.8442	0.130433	8	0.121648	0.134063	2004	hybrid vigor
1	189	18900000	18999999	33.7053	0.098262	5	0.0945452	0.10821	2291	hybrid vigor
1	190	19000000	19099999	33.1738	0.0402725	2	0.0198548	0.0452095	1483	inbreeding depression
1	191	19100000	19199999	33.1891	0.0498518	2	0.0452095	0.0635521	1864	inbreeding depression
1	192	19200000	19299999	33.1891	0.0532977	2	0.0452095	0.0635521	1487	inbreeding depression
1	193	19300000	19399999	33.1738	0.0214428	1	0.0198548	0.0452095	1900	inbreeding depression
1	194	19400000	19499999	33.3129	0.0701707	4	0.0635521	0.0789608	1442	inbreeding depression
1	195	19500000	19599999	32.648	0.0159951	1	0	0.0198548	1198	inbreeding depression
1	196	19600000	19699999	33.4718	0.0924337	5	0.0789608	0.0945452	1525	inbreeding depression
1	197	19700000	19799999	33.4718	0.0795083	4	0.0789608	0.0945452	2120	inbreeding depression
1	198	19800000	19899999	33.7053	0.105665	6	0.0945452	0.10821	2477	hybrid vigor
1	199	19900000	19999999	33.7053	0.101379	6	0.0945452	0.10821	2594	hybrid vigor
1	200	20000000	20099999	33.7053	0.103398	6	0.0945452	0.10821	2365	hybrid vigor
1	201	20100000	20199999	33.6089	0.118805	7	0.10821	0.121648	1588	hybrid vigor
1	202	20200000	20299999	33.5711	0.13742	9	0.134063	0.146751	1873	hybrid vigor
1	203	20300000	20399999	33.7053	0.10132	6	0.0945452	0.10821	1533	hybrid vigor
1	204	20400000	20499999	33.6089	0.120282	7	0.10821	0.121648	1664	hybrid vigor
1	205	20500000	20599999	33.7053	0.102703	6	0.0945452	0.10821	1959	hybrid vigor
1	206	20600000	20699999	33.4718	0.0812513	4	0.0789608	0.0945452	2200	inbreeding depression
1	207	20700000	20799999	33.4718	0.0849447	5	0.0789608	0.0945452	2176	inbreeding depression
1	208	20800000	20899999	33.7053	0.102284	6	0.0945452	0.10821	3042	hybrid vigor
1	209	20900000	20999999	33.7053	0.102197	6	0.0945452	0.10821	2406	hybrid vigor
1	210	21000000	21099999	34.0419	0.178544	12	0.173471	0.187796	2605	hybrid vigor
1	211	21100000	21199999	33.6089	0.121581	7	0.10821	0.121648	2132	hybrid vigor
1	212	21200000	21299999	33.5711	0.139334	9	0.134063	0.146751	1343	hybrid vigor
1	213	21300000	21399999	33.8442	0.123028	7	0.121648	0.134063	954	hybrid vigor
1	214	21400000	21499999	33.3129	0.0788173	4	0.0635521	0.0789608	1581	inbreeding depression
1	215	21500000	21599999	33.1891	0.050528	2	0.0452095	0.0635521	1811	inbreeding depression
1	216	21600000	21699999	33.7053	0.0996824	6	0.0945452	0.10821	2099	hybrid vigor
1	217	21700000	21799999	33.3129	0.0649987	3	0.0635521	0.0789608	1627	inbreeding depression
1	218	21800000	21899999	33.8442	0.127373	8	0.121648	0.134063	1921	hybrid vigor
1	219	21900000	21999999	33.8918	0.216725	14	0.203332	0.220795	1533	hybrid vigor
1	220	22000000	22099999	33.8516	0.164427	11	0.159873	0.173471	1627	hybrid vigor
1	221	22100000	22199999	33.4718	0.0833623	4	0.0789608	0.0945452	1736	inbreeding depression
1	222	22200000	22299999	33.7053	0.0974016	5	0.0945452	0.10821	1655	hybrid vigor
1	223	22300000	22399999	33.3129	0.0664189	3	0.0635521	0.0789608	1375	inbreeding depression
1	224	22400000	22499999	33.1738	0.04246	2	0.0198548	0.0452095	1457	inbreeding depression
1	225	22500000	22599999	33.1891	0.0482469	2	0.0452095	0.0635521	1599	inbreeding depression
1	226	22600000	22699999	33.3129	0.0644708	3	0.0635521	0.0789608	1771	inbreeding depression
1	227	22700000	22799999	33.4718	0.0893003	5	0.0789608	0.0945452	1659	inbreeding depression
1	228	22800000	22899999	33.1891	0.0458658	2	0.0452095	0.0635521	1474	inbreeding depression
1	229	22900000	22999999	32.648	0.0060131	1	0	0.0198548	1667	inbreeding depression
1	230	23000000	23099999	33.1738	0.0323464	2	0.0198548	0.0452095	1946	inbreeding depression
1	231	23100000	23199999	32.648	0.0046154	1	0	0.0198548	1369	inbreeding depression
1	232	23200000	23299999	32.648	0.00119354	1	0	0.0198548	1021	inbreeding depression
1	233	23300000	23399999	32.648	0.0144771	1	0	0.0198548	1731	inbreeding depression
1	236	23600000	23699999	32.648	0.0106506	1	0	0.0198548	1297	inbreeding depression
1	237	23700000	23799999	33.1738	0.032136	2	0.0198548	0.0452095	1338	inbreeding depression
1	238	23800000	23899999	32.648	0.0128117	1	0	0.0198548	1380	inbreeding depression
1	239	23900000	23999999	33.1738	0.034395	2	0.0198548	0.0452095	1352	inbreeding depression
1	240	24000000	24099999	33.1891	0.0620225	3	0.0452095	0.0635521	983	inbreeding depression
1	241	24100000	24199999	32.648	0.0054342	1	0	0.0198548	1106	inbreeding depression
1	242	24200000	24299999	32.648	0.00889477	1	0	0.0198548	1596	inbreeding depression
1	243	24300000	24399999	33.1891	0.0465421	2	0.0452095	0.0635521	1381	inbreeding depression
1	244	24400000	24499999	32.648	0.000750343	1	0	0.0198548	1381	inbreeding depression
1	245	24500000	24599999	32.648	0.00816191	1	0	0.0198548	1214	inbreeding depression
1	246	24600000	24699999	33.1738	0.0354711	2	0.0198548	0.0452095	1279	inbreeding depression
1	247	24700000	24799999	33.8442	0.130523	8	0.121648	0.134063	960	hybrid vigor
1	248	24800000	24899999	33.3129	0.0657458	3	0.0635521	0.0789608	968	inbreeding depression
1	249	24900000	24999999	32.648	0.00371533	1	0	0.0198548	808	inbreeding depression
1	250	25000000	25099999	33.1738	0.0397609	2	0.0198548	0.0452095	753	inbreeding depression
1	251	25100000	25199999	32.648	0.00695562	1	0	0.0198548	691	inbreeding depression
1	254	25400000	25499999	33.5711	0.13472	8	0.134063	0.146751	1657	hybrid vigor
1	255	25500000	25599999	33.8511	0.15971	10	0.146751	0.159873	1388	hybrid vigor
1	256	25600000	25699999	32.648	0.00421524	1	0	0.0198548	1859	inbreeding depression
1	257	25700000	25799999	33.1738	0.0274678	1	0.0198548	0.0452095	1370	inbreeding depression
1	258	25800000	25899999	33.1738	0.0323939	2	0.0198548	0.0452095	1566	inbreeding depression
1	259	25900000	25999999	33.4718	0.0861761	5	0.0789608	0.0945452	1717	inbreeding depression
1	260	26000000	26099999	33.8442	0.12231	7	0.121648	0.134063	2327	hybrid vigor
1	261	26100000	26199999	33.1891	0.061675	3	0.0452095	0.0635521	2514	inbreeding depression
1	262	26200000	26299999	33.3129	0.0723408	4	0.0635521	0.0789608	2156	inbreeding depression
1	263	26300000	26399999	33.8511	0.156862	10	0.146751	0.159873	2709	hybrid vigor
1	264	26400000	26499999	32.648	0.0191493	1	0	0.0198548	1822	inbreeding depression
1	265	26500000	26599999	33.5711	0.145316	9	0.134063	0.146751	1375	hybrid vigor
1	266	26600000	26699999	33.8516	0.169657	11	0.159873	0.173471	1892	hybrid vigor
1	267	26700000	26799999	33.6089	0.117902	7	0.10821	0.121648	2361	hybrid vigor
1	268	26800000	26899999	33.8442	0.132485	8	0.121648	0.134063	2291	hybrid vigor
1	269	26900000	26999999	33.8511	0.149693	9	0.146751	0.159873	2189	hybrid vigor
1	270	27000000	27099999	33.8918	0.216099	14	0.203332	0.220795	2087	hybrid vigor
1	271	27100000	27199999	33.8115	0.223787	15	0.220795	0.239099	2662	hybrid vigor
1	272	27200000	27299999	33.1738	0.0438795	2	0.0198548	0.0452095	2379	inbreeding depression
1	273	27300000	27399999	33.1738	0.038925	2	0.0198548	0.0452095	2334	inbreeding depression
1	274	27400000	27499999	33.6089	0.114705	7	0.10821	0.121648	2428	hybrid vigor
1	275	27500000	27599999	33.3129	0.0730726	4	0.0635521	0.0789608	2514	inbreeding depression
1	276	27600000	27699999	33.6089	0.113539	7	0.10821	0.121648	2996	hybrid vigor
1	277	27700000	27799999	33.7053	0.0995653	6	0.0945452	0.10821	2821	hybrid vigor
1	278	27800000	27899999	33.6089	0.112103	6	0.10821	0.121648	1986	hybrid vigor
1	279	27900000	27999999	33.7053	0.0946087	5	0.0945452	0.10821	1862	hybrid vigor
1	280	28000000	28099999	33.3129	0.0650567	3	0.0635521	0.0789608	1497	inbreeding depression
1	281	28100000	28199999	33.2671	0.283403	17	0.260463	0.286237	1168	hybrid depression
1	282	28200000	28299999	33.1891	0.056929	3	0.0452095	0.0635521	1360	inbreeding depression
1	283	28300000	28399999	33.6562	0.190532	13	0.187796	0.203332	1358	hybrid vigor
1	284	28400000	28499999	33.8115	0.229895	15	0.220795	0.239099	1729	hybrid vigor
1	285	28500000	28599999	33.8516	0.168444	11	0.159873	0.173471	1496	hybrid vigor
1	286	28600000	28699999	33.5998	0.240684	15	0.239099	0.260463	1630	hybrid vigor
1	287	28700000	28799999	34.0419	0.18466	12	0.173471	0.187796	1754	hybrid vigor
1	288	28800000	28899999	33.6089	0.112311	6	0.10821	0.121648	1876	hybrid vigor
1	289	28900000	28999999	34.0419	0.187674	12	0.173471	0.187796	1864	hybrid vigor
1	290	29000000	29099999	33.5711	0.140052	9	0.134063	0.146751	2003	hybrid vigor
1	291	29100000	29199999	33.8918	0.211478	14	0.203332	0.220795	2329	hybrid vigor
1	292	29200000	29299999	33.8511	0.154556	10	0.146751	0.159873	2163	hybrid vigor
1	293	29300000	29399999	33.6562	0.189475	12	0.187796	0.203332	2120	hybrid vigor
1	294	29400000	29499999	33.4718	0.081133	4	0.0789608	0.0945452	1515	inbreeding depression
1	295	29500000	29599999	33.4718	0.0849852	5	0.0789608	0.0945452	3007	inbreeding depression
1	296	29600000	29699999	33.8918	0.214656	14	0.203332	0.220795	2528	hybrid vigor
1	297	29700000	29799999	33.8516	0.169184	11	0.159873	0.173471	2748	hybrid vigor
1	298	29800000	29899999	33.7053	0.0995086	6	0.0945452	0.10821	2357	hybrid vigor
1	299	29900000	29999999	33.8442	0.125935	8	0.121648	0.134063	2359	hybrid vigor
1	301	30100000	30199999	33.7053	0.104202	6	0.0945452	0.10821	1907	hybrid vigor
1	302	30200000	30299999	33.1738	0.0328846	2	0.0198548	0.0452095	1826	inbreeding depression
1	303	30300000	30399999	33.8918	0.214198	14	0.203332	0.220795	1994	hybrid vigor
1	304	30400000	30499999	33.6562	0.194586	13	0.187796	0.203332	2582	hybrid vigor
1	305	30500000	30599999	33.2671	0.281914	17	0.260463	0.286237	1626	hybrid depression
1	306	30600000	30699999	33.5998	0.252131	16	0.239099	0.260463	1793	hybrid vigor
1	307	30700000	30799999	33.5998	0.240431	15	0.239099	0.260463	1630	hybrid vigor
1	308	30800000	30899999	33.6562	0.188295	12	0.187796	0.203332	1927	hybrid vigor
1	309	30900000	30999999	34.0419	0.174675	11	0.173471	0.187796	2116	hybrid vigor
1	310	31000000	31099999	33.8511	0.155614	10	0.146751	0.159873	3482	hybrid vigor
1	311	31100000	31199999	33.8442	0.129911	8	0.121648	0.134063	3003	hybrid vigor
1	312	31200000	31299999	33.4718	0.0882876	5	0.0789608	0.0945452	1785	inbreeding depression
1	313	31300000	31399999	34.0419	0.184193	12	0.173471	0.187796	2290	hybrid vigor
1	314	31400000	31499999	33.8918	0.205747	13	0.203332	0.220795	2400	hybrid vigor
1	315	31500000	31599999	34.0419	0.182296	12	0.173471	0.187796	2001	hybrid vigor
1	316	31600000	31699999	33.2671	0.278427	17	0.260463	0.286237	1900	hybrid depression
1	317	31700000	31799999	33.5998	0.25678	16	0.239099	0.260463	2341	hybrid vigor
1	318	31800000	31899999	33.8115	0.225682	15	0.220795	0.239099	2213	hybrid vigor
1	319	31900000	31999999	33.2671	0.285899	17	0.260463	0.286237	1313	hybrid depression
1	320	32000000	32099999	32.749	0.340297	19	0.320003	0.372756	2404	hybrid depression
1	321	32100000	32199999	33.2886	0.310484	18	0.286237	0.320003	2699	hybrid depression
1	322	32200000	32299999	33.6562	0.191066	13	0.187796	0.203332	2466	hybrid vigor
1	323	32300000	32399999	33.8918	0.214088	14	0.203332	0.220795	2379	hybrid vigor
1	324	32400000	32499999	33.8918	0.203529	13	0.203332	0.220795	1808	hybrid vigor
1	325	32500000	32599999	33.8918	0.210928	14	0.203332	0.220795	1701	hybrid vigor
1	326	32600000	32699999	34.0419	0.185805	12	0.173471	0.187796	2516	hybrid vigor
1	327	32700000	32799999	33.6562	0.20124	13	0.187796	0.203332	2580	hybrid vigor
1	328	32800000	32899999	33.2671	0.264149	17	0.260463	0.286237	2390	hybrid depression
1	329	32900000	32999999	33.2671	0.27654	17	0.260463	0.286237	1951	hybrid depression
1	330	33000000	33099999	33.8516	0.173178	11	0.159873	0.173471	2413	hybrid vigor
1	331	33100000	33199999	34.0419	0.180585	12	0.173471	0.187796	2352	hybrid vigor
1	332	33200000	33299999	33.5711	0.139366	9	0.134063	0.146751	2177	hybrid vigor
1	333	33300000	33399999	33.8918	0.21744	14	0.203332	0.220795	2014	hybrid vigor
1	334	33400000	33499999	32.749	0.34596	19	0.320003	0.372756	2115	hybrid depression
1	335	33500000	33599999	33.8918	0.217883	14	0.203332	0.220795	2606	hybrid vigor
1	336	33600000	33699999	33.8918	0.213184	14	0.203332	0.220795	2523	hybrid vigor
1	337	33700000	33799999	33.8918	0.213811	14	0.203332	0.220795	2165	hybrid vigor
1	338	33800000	33899999	33.6089	0.10969	6	0.10821	0.121648	1800	hybrid vigor
1	339	33900000	33999999	33.8115	0.2248	15	0.220795	0.239099	1588	hybrid vigor
1	340	34000000	34099999	33.5711	0.141121	9	0.134063	0.146751	1661	hybrid vigor
1	341	34100000	34199999	33.8442	0.132508	8	0.121648	0.134063	1437	hybrid vigor
1	342	34200000	34299999	33.8442	0.126151	8	0.121648	0.134063	1973	hybrid vigor
1	343	34300000	34399999	33.8516	0.16756	11	0.159873	0.173471	1363	hybrid vigor
1	344	34400000	34499999	33.8511	0.148915	9	0.146751	0.159873	1838	hybrid vigor
1	345	34500000	34599999	33.4718	0.0845903	5	0.0789608	0.0945452	1812	inbreeding depression
1	346	34600000	34699999	33.8442	0.123536	7	0.121648	0.134063	1770	hybrid vigor
1	347	34700000	34799999	34.0419	0.186179	12	0.173471	0.187796	1775	hybrid vigor
1	348	34800000	34899999	33.4718	0.08263	4	0.0789608	0.0945452	1804	inbreeding depression
1	349	34900000	34999999	33.6089	0.12095	7	0.10821	0.121648	1576	hybrid vigor
1	350	35000000	35099999	33.7053	0.0945623	5	0.0945452	0.10821	1678	hybrid vigor
1	351	35100000	35199999	33.6089	0.121356	7	0.10821	0.121648	1555	hybrid vigor
1	352	35200000	35299999	33.3129	0.0638542	3	0.0635521	0.0789608	1432	inbreeding depression
1	353	35300000	35399999	32.648	0.0171284	1	0	0.0198548	1912	inbreeding depression
1	354	35400000	35499999	33.1891	0.0614157	3	0.0452095	0.0635521	1349	inbreeding depression
1	355	35500000	35599999	33.6089	0.111244	6	0.10821	0.121648	1956	hybrid vigor
1	356	35600000	35699999	33.6562	0.188793	12	0.187796	0.203332	1871	hybrid vigor
1	357	35700000	35799999	33.1891	0.0607503	3	0.0452095	0.0635521	2013	inbreeding depression
1	358	35800000	35899999	33.3129	0.076114	4	0.0635521	0.0789608	1981	inbreeding depression
1	359	35900000	35999999	33.7053	0.103192	6	0.0945452	0.10821	981	hybrid vigor
1	360	36000000	36099999	33.8442	0.132468	8	0.121648	0.134063	922	hybrid vigor
1	361	36100000	36199999	32.648	0.0170663	1	0	0.0198548	1077	inbreeding depression
1	362	36200000	36299999	32.648	0.00303639	1	0	0.0198548	1014	inbreeding depression
1	363	36300000	36399999	33.3129	0.0753878	4	0.0635521	0.0789608	1191	inbreeding depression
1	364	36400000	36499999	33.6089	0.118511	7	0.10821	0.121648	904	hybrid vigor
1	365	36500000	36599999	33.2671	0.28267	17	0.260463	0.286237	708	hybrid depression
1	366	36600000	36699999	33.2886	0.289735	18	0.286237	0.320003	805	hybrid depression
1	367	36700000	36799999	33.6562	0.188528	12	0.187796	0.203332	1075	hybrid vigor
1	368	36800000	36899999	33.4718	0.0804849	4	0.0789608	0.0945452	1038	inbreeding depression
1	369	36900000	36999999	33.1738	0.0352417	2	0.0198548	0.0452095	1144	inbreeding depression
1	370	37000000	37099999	33.3129	0.075144	4	0.0635521	0.0789608	1143	inbreeding depression
1	371	37100000	37199999	33.4718	0.0905902	5	0.0789608	0.0945452	1236	inbreeding depression
1	372	37200000	37299999	33.5711	0.137552	9	0.134063	0.146751	1259	hybrid vigor
1	373	37300000	37399999	33.3129	0.0701811	4	0.0635521	0.0789608	1699	inbreeding depression
1	374	37400000	37499999	33.1891	0.0597944	3	0.0452095	0.0635521	1725	inbreeding depression
1	375	37500000	37599999	33.8511	0.155758	10	0.146751	0.159873	1817	hybrid vigor
1	376	37600000	37699999	33.7053	0.107574	6	0.0945452	0.10821	2165	hybrid vigor
1	377	37700000	37799999	33.6089	0.11487	7	0.10821	0.121648	1494	hybrid vigor
1	378	37800000	37899999	33.7053	0.101783	6	0.0945452	0.10821	1220	hybrid vigor
1	379	37900000	37999999	33.5998	0.251718	16	0.239099	0.260463	1497	hybrid vigor
1	380	38000000	38099999	33.4718	0.0887858	5	0.0789608	0.0945452	1613	inbreeding depression
1	381	38100000	38199999	33.8442	0.12549	8	0.121648	0.134063	1234	hybrid vigor
1	382	38200000	38299999	33.3129	0.0724988	4	0.0635521	0.0789608	853	inbreeding depression
1	383	38300000	38399999	33.7053	0.100492	6	0.0945452	0.10821	1455	hybrid vigor
1	384	38400000	38499999	33.1891	0.0569257	3	0.0452095	0.0635521	1525	inbreeding depression
1	385	38500000	38599999	33.1891	0.0595071	3	0.0452095	0.0635521	1642	inbreeding depression
1	386	38600000	38699999	33.1891	0.0567931	3	0.0452095	0.0635521	1268	inbreeding depression
1	387	38700000	38799999	33.8442	0.123213	7	0.121648	0.134063	1497	hybrid vigor
1	388	38800000	38899999	33.8516	0.159927	10	0.159873	0.173471	1293	hybrid vigor
1	389	38900000	38999999	33.7053	0.103555	6	0.0945452	0.10821	1372	hybrid vigor
1	390	39000000	39099999	33.6089	0.11216	6	0.10821	0.121648	1122	hybrid vigor
1	391	39100000	39199999	33.8516	0.165992	11	0.159873	0.173471	1116	hybrid vigor
1	392	39200000	39299999	33.8511	0.159234	10	0.146751	0.159873	1093	hybrid vigor
1	393	39300000	39399999	33.8442	0.129728	8	0.121648	0.134063	1241	hybrid vigor
1	394	39400000	39499999	33.4718	0.0911732	5	0.0789608	0.0945452	1761	inbreeding depression
1	395	39500000	39599999	33.3129	0.0721393	4	0.0635521	0.0789608	1502	inbreeding depression
1	396	39600000	39699999	33.2671	0.265476	17	0.260463	0.286237	1928	hybrid depression
1	397	39700000	39799999	33.7053	0.106982	6	0.0945452	0.10821	1642	hybrid vigor
1	398	39800000	39899999	33.8511	0.147472	9	0.146751	0.159873	2100	hybrid vigor
1	399	39900000	39999999	33.5711	0.13505	8	0.134063	0.146751	1319	hybrid vigor
1	400	40000000	40099999	34.0419	0.185708	12	0.173471	0.187796	1277	hybrid vigor
1	401	40100000	40199999	33.5998	0.249997	16	0.239099	0.260463	999	hybrid vigor
1	402	40200000	40299999	33.8442	0.122397	7	0.121648	0.134063	1214	hybrid vigor
1	403	40300000	40399999	33.8442	0.128154	8	0.121648	0.134063	1258	hybrid vigor
1	404	40400000	40499999	33.2886	0.307588	18	0.286237	0.320003	1354	hybrid depression
1	405	40500000	40599999	32.749	0.357345	19	0.320003	0.372756	895	hybrid depression
1	406	40600000	40699999	33.2886	0.305957	18	0.286237	0.320003	1387	hybrid depression
1	407	40700000	40799999	32.2981	0.381806	20	0.372756	0.852973	1250	hybrid depression
1	408	40800000	40899999	32.749	0.356018	19	0.320003	0.372756	1298	hybrid depression
1	409	40900000	40999999	33.5998	0.24404	16	0.239099	0.260463	1365	hybrid vigor
1	410	41000000	41099999	33.8115	0.223189	14	0.220795	0.239099	1761	hybrid vigor
1	411	41100000	41199999	33.8918	0.209115	14	0.203332	0.220795	1734	hybrid vigor
1	412	41200000	41299999	33.2671	0.271884	17	0.260463	0.286237	1676	hybrid depression
1	413	41300000	41399999	32.749	0.371479	19	0.320003	0.372756	1488	hybrid depression
1	414	41400000	41499999	33.2671	0.269464	17	0.260463	0.286237	1262	hybrid depression
1	415	41500000	41599999	33.8511	0.151993	10	0.146751	0.159873	1099	hybrid vigor
1	416	41600000	41699999	33.3129	0.0666539	3	0.0635521	0.0789608	1422	inbreeding depression
1	417	41700000	41799999	34.0419	0.177421	12	0.173471	0.187796	1025	hybrid vigor
1	418	41800000	41899999	33.2886	0.291692	18	0.286237	0.320003	1366	hybrid depression
1	419	41900000	41999999	33.2886	0.304286	18	0.286237	0.320003	2034	hybrid depression
1	420	42000000	42099999	32.2981	0.410618	20	0.372756	0.852973	1312	hybrid depression
1	421	42100000	42199999	33.5998	0.239257	15	0.239099	0.260463	1629	hybrid vigor
1	422	42200000	42299999	33.8516	0.170351	11	0.159873	0.173471	1620	hybrid vigor
1	423	42300000	42399999	34.0419	0.179243	12	0.173471	0.187796	1383	hybrid vigor
1	424	42400000	42499999	33.5711	0.135738	8	0.134063	0.146751	1511	hybrid vigor
1	425	42500000	42599999	33.2671	0.262702	17	0.260463	0.286237	1898	hybrid depression
1	426	42600000	42699999	33.8516	0.161832	10	0.159873	0.173471	1270	hybrid vigor
1	427	42700000	42799999	33.8511	0.155626	10	0.146751	0.159873	1171	hybrid vigor
1	428	42800000	42899999	33.8918	0.206082	14	0.203332	0.220795	1069	hybrid vigor
1	429	42900000	42999999	33.8442	0.124822	7	0.121648	0.134063	1949	hybrid vigor
1	430	43000000	43099999	33.8511	0.158749	10	0.146751	0.159873	2086	hybrid vigor
1	431	43100000	43199999	33.6562	0.196536	13	0.187796	0.203332	1327	hybrid vigor
1	432	43200000	43299999	33.8511	0.147316	9	0.146751	0.159873	1400	hybrid vigor
1	433	43300000	43399999	33.2886	0.288724	18	0.286237	0.320003	1227	hybrid depression
1	436	43600000	43699999	33.6089	0.110042	6	0.10821	0.121648	2085	hybrid vigor
1	437	43700000	43799999	33.8442	0.125533	8	0.121648	0.134063	1971	hybrid vigor
1	438	43800000	43899999	33.8516	0.161231	10	0.159873	0.173471	1063	hybrid vigor
1	439	43900000	43999999	33.8442	0.126774	8	0.121648	0.134063	1133	hybrid vigor
1	440	44000000	44099999	33.8442	0.127066	8	0.121648	0.134063	1288	hybrid vigor
1	441	44100000	44199999	33.8442	0.126322	8	0.121648	0.134063	1232	hybrid vigor
1	442	44200000	44299999	33.4718	0.0943031	5	0.0789608	0.0945452	1371	inbreeding depression
1	443	44300000	44399999	33.6089	0.114104	7	0.10821	0.121648	1487	hybrid vigor
1	444	44400000	44499999	33.4718	0.092853	5	0.0789608	0.0945452	1682	inbreeding depression
1	445	44500000	44599999	33.8442	0.133161	8	0.121648	0.134063	1567	hybrid vigor
1	446	44600000	44699999	33.3129	0.0682501	3	0.0635521	0.0789608	1389	inbreeding depression
1	447	44700000	44799999	33.8918	0.219257	14	0.203332	0.220795	875	hybrid vigor
1	448	44800000	44899999	33.8516	0.171646	11	0.159873	0.173471	859	hybrid vigor
1	449	44900000	44999999	33.1891	0.05549	3	0.0452095	0.0635521	1406	inbreeding depression
1	450	45000000	45099999	33.6089	0.111861	6	0.10821	0.121648	1843	hybrid vigor
1	451	45100000	45199999	33.8516	0.162944	11	0.159873	0.173471	1171	hybrid vigor
1	452	45200000	45299999	33.5711	0.136224	8	0.134063	0.146751	846	hybrid vigor
1	453	45300000	45399999	33.4718	0.0853229	5	0.0789608	0.0945452	1929	inbreeding depression
1	454	45400000	45499999	33.1738	0.0374506	2	0.0198548	0.0452095	1785	inbreeding depression
1	455	45500000	45599999	33.4718	0.0909297	5	0.0789608	0.0945452	1512	inbreeding depression
1	456	45600000	45699999	32.648	0.0108949	1	0	0.0198548	1362	inbreeding depression
1	460	46000000	46099999	33.3129	0.0783336	4	0.0635521	0.0789608	1153	inbreeding depression
1	461	46100000	46199999	33.6562	0.193984	13	0.187796	0.203332	1348	hybrid vigor
1	462	46200000	46299999	33.8115	0.227717	15	0.220795	0.239099	1072	hybrid vigor
1	463	46300000	46399999	33.5711	0.144129	9	0.134063	0.146751	1263	hybrid vigor
1	464	46400000	46499999	33.7053	0.0979547	5	0.0945452	0.10821	1443	hybrid vigor
1	465	46500000	46599999	33.8511	0.147368	9	0.146751	0.159873	1059	hybrid vigor
1	466	46600000	46699999	33.5998	0.255019	16	0.239099	0.260463	605	hybrid vigor
1	467	46700000	46799999	33.8918	0.204599	13	0.203332	0.220795	975	hybrid vigor
1	468	46800000	46899999	33.8442	0.133054	8	0.121648	0.134063	1301	hybrid vigor
1	469	46900000	46999999	33.7053	0.105085	6	0.0945452	0.10821	1435	hybrid vigor
1	470	47000000	47099999	33.1891	0.0494541	2	0.0452095	0.0635521	1385	inbreeding depression
1	473	47300000	47399999	33.1891	0.0628804	3	0.0452095	0.0635521	1371	inbreeding depression
1	474	47400000	47499999	32.648	0.00551198	1	0	0.0198548	1215	inbreeding depression
1	476	47600000	47699999	33.1738	0.0437727	2	0.0198548	0.0452095	1725	inbreeding depression
1	477	47700000	47799999	33.1738	0.0229889	1	0.0198548	0.0452095	1343	inbreeding depression
1	478	47800000	47899999	32.648	0.007865	1	0	0.0198548	1689	inbreeding depression
1	479	47900000	47999999	32.648	0.0193442	1	0	0.0198548	1687	inbreeding depression
1	480	48000000	48099999	32.648	0.0086727	1	0	0.0198548	1448	inbreeding depression
1	481	48100000	48199999	33.1738	0.0257522	1	0.0198548	0.0452095	1409	inbreeding depression
1	482	48200000	48299999	33.1738	0.0286448	1	0.0198548	0.0452095	1915	inbreeding depression
1	483	48300000	48399999	32.648	0.0109884	1	0	0.0198548	2029	inbreeding depression
1	484	48400000	48499999	33.8442	0.128222	8	0.121648	0.134063	1466	hybrid vigor
1	485	48500000	48599999	33.4718	0.0805491	4	0.0789608	0.0945452	1471	inbreeding depression
1	488	48800000	48899999	33.1738	0.0362086	2	0.0198548	0.0452095	906	inbreeding depression
1	489	48900000	48999999	33.1891	0.0481573	2	0.0452095	0.0635521	1187	inbreeding depression
1	491	49100000	49199999	32.648	0.00777345	1	0	0.0198548	1175	inbreeding depression
1	492	49200000	49299999	33.1738	0.0442779	2	0.0198548	0.0452095	807	inbreeding depression
1	496	49600000	49699999	32.648	0.0151711	1	0	0.0198548	1186	inbreeding depression
1	497	49700000	49799999	33.8516	0.170616	11	0.159873	0.173471	1545	hybrid vigor
1	498	49800000	49899999	33.4718	0.0867687	5	0.0789608	0.0945452	1163	inbreeding depression
1	499	49900000	49999999	33.3129	0.0694603	3	0.0635521	0.0789608	1294	inbreeding depression
1	500	50000000	50099999	33.7053	0.105861	6	0.0945452	0.10821	1651	hybrid vigor
1	502	50200000	50299999	33.1738	0.0402221	2	0.0198548	0.0452095	1819	inbreeding depression
1	508	50800000	50899999	33.1891	0.0494805	2	0.0452095	0.0635521	1008	inbreeding depression
1	509	50900000	50999999	32.648	0.00856967	1	0	0.0198548	1780	inbreeding depression
1	510	51000000	51099999	33.1738	0.0261506	1	0.0198548	0.0452095	1786	inbreeding depression
1	511	51100000	51199999	33.3129	0.0647807	3	0.0635521	0.0789608	1813	inbreeding depression
1	512	51200000	51299999	33.3129	0.0648152	3	0.0635521	0.0789608	1677	inbreeding depression
1	513	51300000	51399999	33.1738	0.0239471	1	0.0198548	0.0452095	1670	inbreeding depression
1	515	51500000	51599999	32.648	0.00140247	1	0	0.0198548	1825	inbreeding depression
1	516	51600000	51699999	33.1891	0.0488089	2	0.0452095	0.0635521	1867	inbreeding depression
1	519	51900000	51999999	32.648	0.01411	1	0	0.0198548	1791	inbreeding depression
1	520	52000000	52099999	33.1738	0.0233411	1	0.0198548	0.0452095	1451	inbreeding depression
1	521	52100000	52199999	33.4718	0.0869467	5	0.0789608	0.0945452	1516	inbreeding depression
1	522	52200000	52299999	33.3129	0.0740117	4	0.0635521	0.0789608	1611	inbreeding depression
1	523	52300000	52399999	33.3129	0.0731594	4	0.0635521	0.0789608	1368	inbreeding depression
1	524	52400000	52499999	33.1891	0.0567454	3	0.0452095	0.0635521	814	inbreeding depression
1	525	52500000	52599999	33.7053	0.101703	6	0.0945452	0.10821	1049	hybrid vigor
1	526	52600000	52699999	33.1891	0.0593971	3	0.0452095	0.0635521	1460	inbreeding depression
1	527	52700000	52799999	33.4718	0.0889432	5	0.0789608	0.0945452	1307	inbreeding depression
1	528	52800000	52899999	33.5711	0.136855	8	0.134063	0.146751	800	hybrid vigor
1	529	52900000	52999999	33.6089	0.116837	7	0.10821	0.121648	1365	hybrid vigor
1	530	53000000	53099999	33.8442	0.133627	8	0.121648	0.134063	2074	hybrid vigor
1	531	53100000	53199999	33.8511	0.153467	10	0.146751	0.159873	2116	hybrid vigor
1	532	53200000	53299999	34.0419	0.183699	12	0.173471	0.187796	1929	hybrid vigor
1	533	53300000	53399999	33.8918	0.214118	14	0.203332	0.220795	1586	hybrid vigor
1	534	53400000	53499999	33.5998	0.242486	16	0.239099	0.260463	1657	hybrid vigor
1	535	53500000	53599999	33.2671	0.270524	17	0.260463	0.286237	1220	hybrid depression
1	536	53600000	53699999	33.6562	0.19201	13	0.187796	0.203332	1660	hybrid vigor
1	537	53700000	53799999	33.4718	0.0908856	5	0.0789608	0.0945452	1193	inbreeding depression
1	538	53800000	53899999	33.8442	0.126993	8	0.121648	0.134063	949	hybrid vigor
1	539	53900000	53999999	33.8511	0.147923	9	0.146751	0.159873	969	hybrid vigor
1	540	54000000	54099999	33.4718	0.0872827	5	0.0789608	0.0945452	1252	inbreeding depression
1	541	54100000	54199999	33.5711	0.138436	9	0.134063	0.146751	1096	hybrid vigor
1	542	54200000	54299999	34.0419	0.179216	12	0.173471	0.187796	1458	hybrid vigor
1	543	54300000	54399999	33.8511	0.154618	10	0.146751	0.159873	1535	hybrid vigor
1	544	54400000	54499999	33.8516	0.163081	11	0.159873	0.173471	1583	hybrid vigor
1	545	54500000	54599999	33.8918	0.212313	14	0.203332	0.220795	892	hybrid vigor
1	546	54600000	54699999	33.7053	0.106674	6	0.0945452	0.10821	1285	hybrid vigor
1	547	54700000	54799999	33.8516	0.16469	11	0.159873	0.173471	1281	hybrid vigor
1	548	54800000	54899999	33.5711	0.138625	9	0.134063	0.146751	1537	hybrid vigor
1	549	54900000	54999999	33.8516	0.162486	10	0.159873	0.173471	1607	hybrid vigor
1	550	55000000	55099999	33.5711	0.135412	8	0.134063	0.146751	1754	hybrid vigor
1	551	55100000	55199999	33.5711	0.138486	9	0.134063	0.146751	1155	hybrid vigor
1	552	55200000	55299999	33.8511	0.1471	9	0.146751	0.159873	1156	hybrid vigor
1	553	55300000	55399999	33.5711	0.136157	8	0.134063	0.146751	2191	hybrid vigor
1	554	55400000	55499999	33.8115	0.223671	15	0.220795	0.239099	1250	hybrid vigor
1	555	55500000	55599999	33.8918	0.215457	14	0.203332	0.220795	1337	hybrid vigor
1	556	55600000	55699999	33.2671	0.278713	17	0.260463	0.286237	878	hybrid depression
1	557	55700000	55799999	33.8115	0.238658	15	0.220795	0.239099	1254	hybrid vigor
1	558	55800000	55899999	33.8918	0.206608	14	0.203332	0.220795	1317	hybrid vigor
1	559	55900000	55999999	32.749	0.336073	19	0.320003	0.372756	729	hybrid depression
1	560	56000000	56099999	33.2886	0.295974	18	0.286237	0.320003	806	hybrid depression
1	561	56100000	56199999	33.6562	0.193903	13	0.187796	0.203332	1581	hybrid vigor
1	562	56200000	56299999	33.2671	0.263147	17	0.260463	0.286237	1641	hybrid depression
1	563	56300000	56399999	32.749	0.325491	19	0.320003	0.372756	1081	hybrid depression
1	564	56400000	56499999	33.8115	0.231385	15	0.220795	0.239099	1287	hybrid vigor
1	565	56500000	56599999	33.6562	0.196832	13	0.187796	0.203332	1303	hybrid vigor
1	566	56600000	56699999	33.8516	0.167562	11	0.159873	0.173471	1216	hybrid vigor
1	567	56700000	56799999	33.7053	0.106523	6	0.0945452	0.10821	1664	hybrid vigor
1	568	56800000	56899999	33.8516	0.160958	10	0.159873	0.173471	1430	hybrid vigor
1	569	56900000	56999999	33.8918	0.206056	14	0.203332	0.220795	1038	hybrid vigor
1	570	57000000	57099999	33.6562	0.191947	13	0.187796	0.203332	1532	hybrid vigor
1	571	57100000	57199999	33.2671	0.284469	17	0.260463	0.286237	1284	hybrid depression
1	572	57200000	57299999	33.2671	0.269718	17	0.260463	0.286237	1811	hybrid depression
1	573	57300000	57399999	33.5998	0.251986	16	0.239099	0.260463	1642	hybrid vigor
1	574	57400000	57499999	33.8511	0.159642	10	0.146751	0.159873	1302	hybrid vigor
1	575	57500000	57599999	33.8918	0.217657	14	0.203332	0.220795	1372	hybrid vigor
1	576	57600000	57699999	33.8442	0.133353	8	0.121648	0.134063	1116	hybrid vigor
1	577	57700000	57799999	33.8516	0.166343	11	0.159873	0.173471	1135	hybrid vigor
1	578	57800000	57899999	33.8918	0.20894	14	0.203332	0.220795	1453	hybrid vigor
1	579	57900000	57999999	33.8511	0.157215	10	0.146751	0.159873	991	hybrid vigor
1	580	58000000	58099999	33.8442	0.131148	8	0.121648	0.134063	1314	hybrid vigor
1	581	58100000	58199999	34.0419	0.173659	11	0.173471	0.187796	1045	hybrid vigor
1	582	58200000	58299999	33.8918	0.214902	14	0.203332	0.220795	944	hybrid vigor
1	583	58300000	58399999	33.5711	0.14432	9	0.134063	0.146751	1131	hybrid vigor
1	584	58400000	58499999	33.7053	0.101445	6	0.0945452	0.10821	975	hybrid vigor
1	585	58500000	58599999	33.8516	0.169907	11	0.159873	0.173471	602	hybrid vigor
1	586	58600000	58699999	34.0419	0.17765	12	0.173471	0.187796	538	hybrid vigor
1	587	58700000	58799999	33.8516	0.169547	11	0.159873	0.173471	660	hybrid vigor
1	588	58800000	58899999	33.8516	0.167793	11	0.159873	0.173471	934	hybrid vigor
1	589	58900000	58999999	33.8516	0.164786	11	0.159873	0.173471	1307	hybrid vigor
1	590	59000000	59099999	33.8442	0.129976	8	0.121648	0.134063	753	hybrid vigor
1	591	59100000	59199999	34.0419	0.18658	12	0.173471	0.187796	945	hybrid vigor
1	592	59200000	59299999	33.8442	0.133026	8	0.121648	0.134063	968	hybrid vigor
1	593	59300000	59399999	33.5711	0.140185	9	0.134063	0.146751	736	hybrid vigor
1	594	59400000	59499999	33.6089	0.117782	7	0.10821	0.121648	1325	hybrid vigor
1	595	59500000	59599999	33.1891	0.0528198	2	0.0452095	0.0635521	1124	inbreeding depression
1	596	59600000	59699999	33.1891	0.0621769	3	0.0452095	0.0635521	1338	inbreeding depression
1	597	59700000	59799999	33.6089	0.121529	7	0.10821	0.121648	726	hybrid vigor
1	598	59800000	59899999	33.8442	0.125201	8	0.121648	0.134063	942	hybrid vigor
1	599	59900000	59999999	34.0419	0.186868	12	0.173471	0.187796	1170	hybrid vigor
1	600	60000000	60099999	33.8442	0.130877	8	0.121648	0.134063	1053	hybrid vigor
1	601	60100000	60199999	33.8511	0.150681	10	0.146751	0.159873	1270	hybrid vigor
1	602	60200000	60299999	33.6089	0.115884	7	0.10821	0.121648	1051	hybrid vigor
1	603	60300000	60399999	33.8115	0.237992	15	0.220795	0.239099	1050	hybrid vigor
1	604	60400000	60499999	33.4718	0.0891897	5	0.0789608	0.0945452	971	inbreeding depression
1	605	60500000	60599999	33.6089	0.116236	7	0.10821	0.121648	893	hybrid vigor
1	606	60600000	60699999	33.4718	0.0910859	5	0.0789608	0.0945452	1103	inbreeding depression
1	607	60700000	60799999	33.1891	0.055536	3	0.0452095	0.0635521	837	inbreeding depression
1	608	60800000	60899999	33.6089	0.113254	7	0.10821	0.121648	1165	hybrid vigor
1	609	60900000	60999999	33.8442	0.12473	7	0.121648	0.134063	1039	hybrid vigor
1	610	61000000	61099999	33.8511	0.158121	10	0.146751	0.159873	1175	hybrid vigor
1	611	61100000	61199999	33.6089	0.113028	7	0.10821	0.121648	1267	hybrid vigor
1	612	61200000	61299999	33.8511	0.149202	9	0.146751	0.159873	1211	hybrid vigor
1	613	61300000	61399999	33.1891	0.0622515	3	0.0452095	0.0635521	1315	inbreeding depression
1	614	61400000	61499999	33.8511	0.149536	9	0.146751	0.159873	1267	hybrid vigor
1	615	61500000	61599999	33.8442	0.131406	8	0.121648	0.134063	489	hybrid vigor
1	616	61600000	61699999	33.3129	0.0732641	4	0.0635521	0.0789608	737	inbreeding depression
1	617	61700000	61799999	33.8516	0.162242	10	0.159873	0.173471	1126	hybrid vigor
1	618	61800000	61899999	33.3129	0.0717039	4	0.0635521	0.0789608	1731	inbreeding depression
1	619	61900000	61999999	33.8442	0.126518	8	0.121648	0.134063	1129	hybrid vigor
1	620	62000000	62099999	33.1738	0.023827	1	0.0198548	0.0452095	752	inbreeding depression
1	622	62200000	62299999	32.648	0.0167993	1	0	0.0198548	1050	inbreeding depression
1	623	62300000	62399999	33.1738	0.0258059	1	0.0198548	0.0452095	954	inbreeding depression
1	624	62400000	62499999	33.8516	0.162588	10	0.159873	0.173471	1010	hybrid vigor
1	625	62500000	62599999	33.8511	0.148395	9	0.146751	0.159873	965	hybrid vigor
1	626	62600000	62699999	33.5711	0.137649	9	0.134063	0.146751	742	hybrid vigor
1	627	62700000	62799999	33.6562	0.198298	13	0.187796	0.203332	1162	hybrid vigor
1	628	62800000	62899999	33.8115	0.228132	15	0.220795	0.239099	814	hybrid vigor
1	629	62900000	62999999	33.6089	0.111786	6	0.10821	0.121648	1466	hybrid vigor
1	630	63000000	63099999	33.7053	0.0980824	5	0.0945452	0.10821	2054	hybrid vigor
1	631	63100000	63199999	33.4718	0.0862439	5	0.0789608	0.0945452	1285	inbreeding depression
1	632	63200000	63299999	33.5711	0.145183	9	0.134063	0.146751	1047	hybrid vigor
1	633	63300000	63399999	33.5711	0.146494	9	0.134063	0.146751	625	hybrid vigor
1	634	63400000	63499999	33.7053	0.102487	6	0.0945452	0.10821	910	hybrid vigor
1	635	63500000	63599999	33.2671	0.274068	17	0.260463	0.286237	1069	hybrid depression
1	636	63600000	63699999	33.7053	0.0951026	5	0.0945452	0.10821	1066	hybrid vigor
1	637	63700000	63799999	33.6089	0.113973	7	0.10821	0.121648	1235	hybrid vigor
1	638	63800000	63899999	33.4718	0.0890464	5	0.0789608	0.0945452	1261	inbreeding depression
1	639	63900000	63999999	33.8511	0.152131	10	0.146751	0.159873	843	hybrid vigor
1	640	64000000	64099999	33.8511	0.147817	9	0.146751	0.159873	1060	hybrid vigor
1	641	64100000	64199999	33.1891	0.0528905	2	0.0452095	0.0635521	1757	inbreeding depression
1	643	64300000	64399999	32.648	0.000421423	1	0	0.0198548	855	inbreeding depression
1	644	64400000	64499999	33.4718	0.0900427	5	0.0789608	0.0945452	1045	inbreeding depression
1	645	64500000	64599999	33.5711	0.140608	9	0.134063	0.146751	777	hybrid vigor
1	646	64600000	64699999	33.5998	0.252576	16	0.239099	0.260463	616	hybrid vigor
1	649	64900000	64999999	33.5998	0.249348	16	0.239099	0.260463	551	hybrid vigor
1	650	65000000	65099999	33.8918	0.218491	14	0.203332	0.220795	855	hybrid vigor
1	651	65100000	65199999	33.2886	0.317778	18	0.286237	0.320003	739	hybrid depression
1	652	65200000	65299999	32.749	0.345915	19	0.320003	0.372756	911	hybrid depression
1	653	65300000	65399999	33.5998	0.244313	16	0.239099	0.260463	795	hybrid vigor
1	654	65400000	65499999	32.648	0.0132468	1	0	0.0198548	502	inbreeding depression
1	656	65600000	65699999	32.648	0.00860691	1	0	0.0198548	713	inbreeding depression
1	658	65800000	65899999	33.7053	0.0946787	5	0.0945452	0.10821	942	hybrid vigor
1	659	65900000	65999999	33.3129	0.0720826	4	0.0635521	0.0789608	979	inbreeding depression
1	660	66000000	66099999	33.8442	0.129662	8	0.121648	0.134063	1063	hybrid vigor
1	661	66100000	66199999	33.4718	0.0907536	5	0.0789608	0.0945452	1792	inbreeding depression
1	662	66200000	66299999	33.5711	0.142922	9	0.134063	0.146751	1729	hybrid vigor
1	663	66300000	66399999	33.1891	0.0582598	3	0.0452095	0.0635521	914	inbreeding depression
1	664	66400000	66499999	33.7053	0.107497	6	0.0945452	0.10821	804	hybrid vigor
1	666	66600000	66699999	33.1738	0.043046	2	0.0198548	0.0452095	1847	inbreeding depression
1	667	66700000	66799999	33.8511	0.149683	9	0.146751	0.159873	1631	hybrid vigor
1	668	66800000	66899999	33.1891	0.0510641	2	0.0452095	0.0635521	1381	inbreeding depression
1	669	66900000	66999999	33.7053	0.10755	6	0.0945452	0.10821	1715	hybrid vigor
1	671	67100000	67199999	33.1891	0.0630961	3	0.0452095	0.0635521	938	inbreeding depression
1	672	67200000	67299999	32.648	0.0137271	1	0	0.0198548	676	inbreeding depression
1	673	67300000	67399999	33.1891	0.0631667	3	0.0452095	0.0635521	947	inbreeding depression
1	674	67400000	67499999	33.3129	0.0750913	4	0.0635521	0.0789608	815	inbreeding depression
1	675	67500000	67599999	33.1738	0.0291447	1	0.0198548	0.0452095	823	inbreeding depression
1	676	67600000	67699999	33.1891	0.049693	2	0.0452095	0.0635521	857	inbreeding depression
1	677	67700000	67799999	33.5711	0.141959	9	0.134063	0.146751	1102	hybrid vigor
1	678	67800000	67899999	33.1891	0.0544076	3	0.0452095	0.0635521	1180	inbreeding depression
1	679	67900000	67999999	33.5711	0.13638	8	0.134063	0.146751	1270	hybrid vigor
1	680	68000000	68099999	33.3129	0.0772524	4	0.0635521	0.0789608	997	inbreeding depression
1	681	68100000	68199999	32.648	0.0125666	1	0	0.0198548	1081	inbreeding depression
1	682	68200000	68299999	33.1738	0.0253696	1	0.0198548	0.0452095	1186	inbreeding depression
1	683	68300000	68399999	33.3129	0.0782116	4	0.0635521	0.0789608	1376	inbreeding depression
1	684	68400000	68499999	33.3129	0.063942	3	0.0635521	0.0789608	932	inbreeding depression
1	685	68500000	68599999	32.648	0.00403551	1	0	0.0198548	545	inbreeding depression
1	686	68600000	68699999	32.648	0.00120815	1	0	0.0198548	841	inbreeding depression
1	687	68700000	68799999	33.5711	0.143524	9	0.134063	0.146751	1070	hybrid vigor
1	688	68800000	68899999	33.6562	0.191332	13	0.187796	0.203332	1073	hybrid vigor
1	689	68900000	68999999	34.0419	0.187129	12	0.173471	0.187796	1611	hybrid vigor
1	690	69000000	69099999	33.5711	0.140577	9	0.134063	0.146751	1356	hybrid vigor
1	691	69100000	69199999	33.1891	0.0453286	2	0.0452095	0.0635521	1262	inbreeding depression
1	692	69200000	69299999	33.1738	0.0320689	2	0.0198548	0.0452095	843	inbreeding depression
1	695	69500000	69599999	33.3129	0.0666969	3	0.0635521	0.0789608	1084	inbreeding depression
1	696	69600000	69699999	33.1738	0.0213102	1	0.0198548	0.0452095	899	inbreeding depression
1	697	69700000	69799999	33.4718	0.0815005	4	0.0789608	0.0945452	1418	inbreeding depression
1	699	69900000	69999999	33.6089	0.121105	7	0.10821	0.121648	1425	hybrid vigor
1	700	70000000	70099999	33.1891	0.0464019	2	0.0452095	0.0635521	1163	inbreeding depression
1	701	70100000	70199999	33.3129	0.078016	4	0.0635521	0.0789608	868	inbreeding depression
1	702	70200000	70299999	33.4718	0.0935718	5	0.0789608	0.0945452	1150	inbreeding depression
1	703	70300000	70399999	33.3129	0.0646296	3	0.0635521	0.0789608	1345	inbreeding depression
1	704	70400000	70499999	33.1891	0.0517427	2	0.0452095	0.0635521	615	inbreeding depression
1	705	70500000	70599999	33.1891	0.0536629	3	0.0452095	0.0635521	849	inbreeding depression
1	706	70600000	70699999	33.1891	0.0484916	2	0.0452095	0.0635521	802	inbreeding depression
1	707	70700000	70799999	33.7053	0.105376	6	0.0945452	0.10821	1014	hybrid vigor
1	708	70800000	70899999	33.8442	0.124001	7	0.121648	0.134063	880	hybrid vigor
1	709	70900000	70999999	33.4718	0.081622	4	0.0789608	0.0945452	1132	inbreeding depression
1	710	71000000	71099999	33.1891	0.0463043	2	0.0452095	0.0635521	1204	inbreeding depression
1	712	71200000	71299999	33.1891	0.0564616	3	0.0452095	0.0635521	817	inbreeding depression
1	713	71300000	71399999	33.3129	0.0707933	4	0.0635521	0.0789608	1403	inbreeding depression
1	714	71400000	71499999	33.1738	0.0433209	2	0.0198548	0.0452095	1742	inbreeding depression
1	715	71500000	71599999	33.1891	0.0534248	3	0.0452095	0.0635521	1340	inbreeding depression
1	716	71600000	71699999	33.1891	0.0466633	2	0.0452095	0.0635521	1189	inbreeding depression
1	717	71700000	71799999	33.1891	0.0569053	3	0.0452095	0.0635521	1251	inbreeding depression
1	719	71900000	71999999	32.648	0.0193111	1	0	0.0198548	929	inbreeding depression
1	720	72000000	72099999	33.6089	0.112419	7	0.10821	0.121648	1042	hybrid vigor
1	721	72100000	72199999	33.1891	0.0493553	2	0.0452095	0.0635521	832	inbreeding depression
1	722	72200000	72299999	33.7053	0.0950003	5	0.0945452	0.10821	1010	hybrid vigor
1	723	72300000	72399999	33.7053	0.104491	6	0.0945452	0.10821	717	hybrid vigor
1	724	72400000	72499999	33.8511	0.148987	9	0.146751	0.159873	447	hybrid vigor
1	725	72500000	72599999	33.8511	0.1558	10	0.146751	0.159873	1041	hybrid vigor
1	726	72600000	72699999	33.5711	0.143686	9	0.134063	0.146751	1604	hybrid vigor
1	727	72700000	72799999	33.1738	0.0435215	2	0.0198548	0.0452095	1552	inbreeding depression
1	728	72800000	72899999	33.8511	0.149726	9	0.146751	0.159873	1245	hybrid vigor
1	729	72900000	72999999	33.6562	0.192848	13	0.187796	0.203332	1422	hybrid vigor
1	730	73000000	73099999	33.6089	0.108286	6	0.10821	0.121648	1589	hybrid vigor
1	731	73100000	73199999	33.7053	0.100232	6	0.0945452	0.10821	1154	hybrid vigor
1	732	73200000	73299999	33.8511	0.159767	10	0.146751	0.159873	900	hybrid vigor
1	733	73300000	73399999	34.0419	0.176346	11	0.173471	0.187796	863	hybrid vigor
1	734	73400000	73499999	33.5711	0.139895	9	0.134063	0.146751	925	hybrid vigor
1	735	73500000	73599999	33.6562	0.194459	13	0.187796	0.203332	686	hybrid vigor
1	736	73600000	73699999	33.5711	0.138317	9	0.134063	0.146751	631	hybrid vigor
1	737	73700000	73799999	33.5711	0.143647	9	0.134063	0.146751	943	hybrid vigor
1	738	73800000	73899999	33.6089	0.11426	7	0.10821	0.121648	1008	hybrid vigor
1	739	73900000	73999999	33.4718	0.0884371	5	0.0789608	0.0945452	1063	inbreeding depression
1	740	74000000	74099999	33.5711	0.140276	9	0.134063	0.146751	847	hybrid vigor
1	741	74100000	74199999	33.7053	0.107095	6	0.0945452	0.10821	797	hybrid vigor
1	742	74200000	74299999	33.8442	0.133856	8	0.121648	0.134063	504	hybrid vigor
1	743	74300000	74399999	33.8442	0.128836	8	0.121648	0.134063	679	hybrid vigor
1	744	74400000	74499999	33.8516	0.161718	10	0.159873	0.173471	785	hybrid vigor
1	745	74500000	74599999	33.7053	0.0961294	5	0.0945452	0.10821	665	hybrid vigor
1	746	74600000	74699999	33.4718	0.0888525	5	0.0789608	0.0945452	803	inbreeding depression
1	747	74700000	74799999	33.4718	0.0843833	4	0.0789608	0.0945452	986	inbreeding depression
1	748	74800000	74899999	33.1738	0.039743	2	0.0198548	0.0452095	1233	inbreeding depression
1	749	74900000	74999999	32.648	0.0143111	1	0	0.0198548	1338	inbreeding depression
1	750	75000000	75099999	32.648	0.0130276	1	0	0.0198548	769	inbreeding depression
1	751	75100000	75199999	33.3129	0.0719936	4	0.0635521	0.0789608	639	inbreeding depression
1	752	75200000	75299999	33.5711	0.14134	9	0.134063	0.146751	1274	hybrid vigor
1	754	75400000	75499999	33.1891	0.0511422	2	0.0452095	0.0635521	693	inbreeding depression
1	756	75600000	75699999	33.1738	0.0242375	1	0.0198548	0.0452095	1504	inbreeding depression
1	757	75700000	75799999	32.648	0.0129547	1	0	0.0198548	1714	inbreeding depression
1	758	75800000	75899999	32.648	0.0192038	1	0	0.0198548	1754	inbreeding depression
1	759	75900000	75999999	33.1738	0.0321416	2	0.0198548	0.0452095	758	inbreeding depression
1	760	76000000	76099999	33.6089	0.116208	7	0.10821	0.121648	252	hybrid vigor
1	761	76100000	76199999	33.3129	0.0769484	4	0.0635521	0.0789608	284	inbreeding depression
1	762	76200000	76299999	33.1738	0.0211095	1	0.0198548	0.0452095	761	inbreeding depression
1	764	76400000	76499999	32.648	0.00967366	1	0	0.0198548	1444	inbreeding depression
1	765	76500000	76599999	33.1738	0.0201505	1	0.0198548	0.0452095	1013	inbreeding depression
1	766	76600000	76699999	32.648	0.0180486	1	0	0.0198548	1198	inbreeding depression
1	767	76700000	76799999	33.8918	0.218801	14	0.203332	0.220795	1117	hybrid vigor
1	768	76800000	76899999	33.1738	0.0276251	1	0.0198548	0.0452095	842	inbreeding depression
1	769	76900000	76999999	32.648	0.016694	1	0	0.0198548	856	inbreeding depression
1	770	77000000	77099999	33.1738	0.0246203	1	0.0198548	0.0452095	1245	inbreeding depression
1	774	77400000	77499999	32.648	0.00172969	1	0	0.0198548	1009	inbreeding depression
1	775	77500000	77599999	32.648	0.00813785	1	0	0.0198548	945	inbreeding depression
1	776	77600000	77699999	33.3129	0.0784442	4	0.0635521	0.0789608	697	inbreeding depression
1	777	77700000	77799999	33.1891	0.054404	3	0.0452095	0.0635521	866	inbreeding depression
1	778	77800000	77899999	33.4718	0.0804225	4	0.0789608	0.0945452	1290	inbreeding depression
1	779	77900000	77999999	33.1738	0.0280911	1	0.0198548	0.0452095	1507	inbreeding depression
1	780	78000000	78099999	33.1738	0.0279455	1	0.0198548	0.0452095	1061	inbreeding depression
1	782	78200000	78299999	32.648	0.0102667	1	0	0.0198548	702	inbreeding depression
1	783	78300000	78399999	33.3129	0.063983	3	0.0635521	0.0789608	905	inbreeding depression
1	784	78400000	78499999	33.1891	0.0598641	3	0.0452095	0.0635521	982	inbreeding depression
1	785	78500000	78599999	33.7053	0.105142	6	0.0945452	0.10821	1282	hybrid vigor
1	786	78600000	78699999	33.5998	0.24206	16	0.239099	0.260463	1251	hybrid vigor
1	787	78700000	78799999	33.2886	0.305362	18	0.286237	0.320003	1282	hybrid depression
1	788	78800000	78899999	33.5711	0.135725	8	0.134063	0.146751	823	hybrid vigor
1	790	79000000	79099999	33.1891	0.0628699	3	0.0452095	0.0635521	1414	inbreeding depression
1	791	79100000	79199999	33.6089	0.113344	7	0.10821	0.121648	1281	hybrid vigor
1	792	79200000	79299999	33.4718	0.0892809	5	0.0789608	0.0945452	1066	inbreeding depression
1	793	79300000	79399999	33.3129	0.0687737	3	0.0635521	0.0789608	836	inbreeding depression
1	794	79400000	79499999	33.1891	0.0510713	2	0.0452095	0.0635521	753	inbreeding depression
1	795	79500000	79599999	33.8115	0.221128	14	0.220795	0.239099	783	hybrid vigor
1	796	79600000	79699999	33.8511	0.157711	10	0.146751	0.159873	1134	hybrid vigor
1	797	79700000	79799999	33.8442	0.13169	8	0.121648	0.134063	736	hybrid vigor
1	798	79800000	79899999	33.6089	0.118086	7	0.10821	0.121648	1310	hybrid vigor
1	799	79900000	79999999	33.6089	0.120573	7	0.10821	0.121648	1324	hybrid vigor
1	800	80000000	80099999	33.7053	0.10373	6	0.0945452	0.10821	1382	hybrid vigor
1	801	80100000	80199999	33.1891	0.0570447	3	0.0452095	0.0635521	892	inbreeding depression
1	802	80200000	80299999	33.3129	0.0635906	3	0.0635521	0.0789608	699	inbreeding depression
1	803	80300000	80399999	33.3129	0.0739707	4	0.0635521	0.0789608	1178	inbreeding depression
1	808	80800000	80899999	32.648	0.00904982	1	0	0.0198548	1820	inbreeding depression
1	809	80900000	80999999	33.1738	0.0322402	2	0.0198548	0.0452095	1220	inbreeding depression
1	810	81000000	81099999	33.4718	0.0886535	5	0.0789608	0.0945452	1175	inbreeding depression
1	811	81100000	81199999	33.8511	0.153192	10	0.146751	0.159873	1014	hybrid vigor
1	812	81200000	81299999	33.3129	0.0683774	3	0.0635521	0.0789608	1234	inbreeding depression
1	813	81300000	81399999	33.6089	0.12002	7	0.10821	0.121648	1250	hybrid vigor
1	814	81400000	81499999	33.4718	0.0918061	5	0.0789608	0.0945452	1351	inbreeding depression
1	815	81500000	81599999	33.8442	0.128928	8	0.121648	0.134063	914	hybrid vigor
1	816	81600000	81699999	33.5711	0.143876	9	0.134063	0.146751	1504	hybrid vigor
1	817	81700000	81799999	33.5711	0.146748	9	0.134063	0.146751	923	hybrid vigor
1	818	81800000	81899999	33.8442	0.126621	8	0.121648	0.134063	1293	hybrid vigor
1	819	81900000	81999999	33.6089	0.116651	7	0.10821	0.121648	1456	hybrid vigor
1	820	82000000	82099999	34.0419	0.181649	12	0.173471	0.187796	702	hybrid vigor
1	821	82100000	82199999	33.7053	0.103379	6	0.0945452	0.10821	1113	hybrid vigor
1	822	82200000	82299999	33.4718	0.0824186	4	0.0789608	0.0945452	2035	inbreeding depression
1	823	82300000	82399999	33.1891	0.054259	3	0.0452095	0.0635521	1531	inbreeding depression
1	824	82400000	82499999	33.3129	0.0677063	3	0.0635521	0.0789608	1284	inbreeding depression
1	825	82500000	82599999	33.1738	0.0362165	2	0.0198548	0.0452095	980	inbreeding depression
1	826	82600000	82699999	33.1891	0.0546344	3	0.0452095	0.0635521	905	inbreeding depression
1	827	82700000	82799999	33.3129	0.0737438	4	0.0635521	0.0789608	769	inbreeding depression
1	828	82800000	82899999	33.7053	0.106171	6	0.0945452	0.10821	1230	hybrid vigor
1	829	82900000	82999999	33.8442	0.133078	8	0.121648	0.134063	1046	hybrid vigor
1	830	83000000	83099999	33.2886	0.28827	17	0.286237	0.320003	582	hybrid depression
1	831	83100000	83199999	33.8115	0.227553	15	0.220795	0.239099	900	hybrid vigor
1	832	83200000	83299999	33.1738	0.0259225	1	0.0198548	0.0452095	892	inbreeding depression
1	833	83300000	83399999	33.4718	0.0920775	5	0.0789608	0.0945452	1234	inbreeding depression
1	834	83400000	83499999	33.1738	0.0306327	1	0.0198548	0.0452095	1508	inbreeding depression
1	835	83500000	83599999	33.1738	0.0201766	1	0.0198548	0.0452095	910	inbreeding depression
1	836	83600000	83699999	32.648	0.0163532	1	0	0.0198548	548	inbreeding depression
1	837	83700000	83799999	33.8511	0.148625	9	0.146751	0.159873	832	hybrid vigor
1	838	83800000	83899999	33.1891	0.0565108	3	0.0452095	0.0635521	1097	inbreeding depression
1	840	84000000	84099999	32.648	0.00516317	1	0	0.0198548	1218	inbreeding depression
1	841	84100000	84199999	32.648	0.0114479	1	0	0.0198548	1254	inbreeding depression
1	842	84200000	84299999	33.1738	0.0228647	1	0.0198548	0.0452095	1160	inbreeding depression
1	843	84300000	84399999	33.1738	0.0369677	2	0.0198548	0.0452095	882	inbreeding depression
1	844	84400000	84499999	33.1891	0.0581528	3	0.0452095	0.0635521	771	inbreeding depression
1	845	84500000	84599999	33.1738	0.0253643	1	0.0198548	0.0452095	600	inbreeding depression
1	846	84600000	84699999	33.1738	0.0347315	2	0.0198548	0.0452095	601	inbreeding depression
1	848	84800000	84899999	32.648	0.00764621	1	0	0.0198548	1159	inbreeding depression
1	850	85000000	85099999	33.8516	0.17339	11	0.159873	0.173471	1132	hybrid vigor
1	851	85100000	85199999	33.6089	0.119106	7	0.10821	0.121648	1239	hybrid vigor
1	852	85200000	85299999	33.1738	0.0264226	1	0.0198548	0.0452095	693	inbreeding depression
1	853	85300000	85399999	32.648	0.000440942	1	0	0.0198548	732	inbreeding depression
1	855	85500000	85599999	33.1738	0.0369402	2	0.0198548	0.0452095	720	inbreeding depression
1	856	85600000	85699999	33.6089	0.117339	7	0.10821	0.121648	804	hybrid vigor
1	857	85700000	85799999	33.8442	0.125615	8	0.121648	0.134063	995	hybrid vigor
1	858	85800000	85899999	33.7053	0.0956129	5	0.0945452	0.10821	1037	hybrid vigor
1	859	85900000	85999999	33.1738	0.0413503	2	0.0198548	0.0452095	1045	inbreeding depression
1	860	86000000	86099999	33.3129	0.0783656	4	0.0635521	0.0789608	1213	inbreeding depression
1	861	86100000	86199999	33.4718	0.0856747	5	0.0789608	0.0945452	1329	inbreeding depression
1	862	86200000	86299999	33.1738	0.0405507	2	0.0198548	0.0452095	1721	inbreeding depression
1	863	86300000	86399999	33.4718	0.0841892	4	0.0789608	0.0945452	1440	inbreeding depression
1	864	86400000	86499999	33.1738	0.0298132	1	0.0198548	0.0452095	1851	inbreeding depression
1	865	86500000	86599999	33.8516	0.161141	10	0.159873	0.173471	1927	hybrid vigor
1	866	86600000	86699999	33.6089	0.117131	7	0.10821	0.121648	1175	hybrid vigor
1	867	86700000	86799999	33.3129	0.0767631	4	0.0635521	0.0789608	913	inbreeding depression
1	868	86800000	86899999	33.4718	0.0935549	5	0.0789608	0.0945452	1102	inbreeding depression
1	869	86900000	86999999	33.1891	0.0635478	3	0.0452095	0.0635521	719	inbreeding depression
1	870	87000000	87099999	33.1891	0.0605679	3	0.0452095	0.0635521	1166	inbreeding depression
1	871	87100000	87199999	33.4718	0.0826773	4	0.0789608	0.0945452	654	inbreeding depression
1	872	87200000	87299999	33.4718	0.0835086	4	0.0789608	0.0945452	693	inbreeding depression
1	873	87300000	87399999	33.3129	0.0648285	3	0.0635521	0.0789608	1160	inbreeding depression
1	874	87400000	87499999	33.1891	0.0457586	2	0.0452095	0.0635521	1017	inbreeding depression
1	875	87500000	87599999	33.1891	0.0462777	2	0.0452095	0.0635521	1734	inbreeding depression
1	876	87600000	87699999	33.3129	0.0643828	3	0.0635521	0.0789608	1854	inbreeding depression
1	877	87700000	87799999	33.1891	0.0605259	3	0.0452095	0.0635521	1194	inbreeding depression
1	878	87800000	87899999	33.8442	0.122514	7	0.121648	0.134063	1501	hybrid vigor
1	879	87900000	87999999	33.3129	0.0675377	3	0.0635521	0.0789608	1138	inbreeding depression
1	880	88000000	88099999	33.1891	0.0510223	2	0.0452095	0.0635521	1403	inbreeding depression
1	881	88100000	88199999	33.3129	0.06811	3	0.0635521	0.0789608	1490	inbreeding depression
1	882	88200000	88299999	33.3129	0.077182	4	0.0635521	0.0789608	1207	inbreeding depression
1	883	88300000	88399999	32.648	0.0155697	1	0	0.0198548	980	inbreeding depression
1	884	88400000	88499999	33.1738	0.0392059	2	0.0198548	0.0452095	1354	inbreeding depression
1	885	88500000	88599999	33.4718	0.0812815	4	0.0789608	0.0945452	1451	inbreeding depression
1	886	88600000	88699999	33.6089	0.11627	7	0.10821	0.121648	886	hybrid vigor
1	887	88700000	88799999	33.8442	0.124522	7	0.121648	0.134063	1195	hybrid vigor
1	888	88800000	88899999	33.8442	0.128381	8	0.121648	0.134063	1883	hybrid vigor
1	889	88900000	88999999	33.8115	0.223236	14	0.220795	0.239099	1138	hybrid vigor
1	890	89000000	89099999	34.0419	0.178633	12	0.173471	0.187796	1555	hybrid vigor
1	891	89100000	89199999	33.8442	0.124846	7	0.121648	0.134063	1559	hybrid vigor
1	892	89200000	89299999	33.4718	0.0893006	5	0.0789608	0.0945452	1695	inbreeding depression
1	893	89300000	89399999	33.7053	0.0955428	5	0.0945452	0.10821	1631	hybrid vigor
1	894	89400000	89499999	33.1891	0.0474155	2	0.0452095	0.0635521	1822	inbreeding depression
1	895	89500000	89599999	33.1891	0.0561424	3	0.0452095	0.0635521	1801	inbreeding depression
1	898	89800000	89899999	32.648	0.00449376	1	0	0.0198548	988	inbreeding depression
1	899	89900000	89999999	32.648	0.0161638	1	0	0.0198548	883	inbreeding depression
1	900	90000000	90099999	32.648	0.0182722	1	0	0.0198548	786	inbreeding depression
1	901	90100000	90199999	32.648	0.0166381	1	0	0.0198548	602	inbreeding depression
1	904	90400000	90499999	33.1738	0.0226117	1	0.0198548	0.0452095	678	inbreeding depression
1	905	90500000	90599999	33.1738	0.0422959	2	0.0198548	0.0452095	839	inbreeding depression
1	906	90600000	90699999	33.1891	0.0617558	3	0.0452095	0.0635521	612	inbreeding depression
1	907	90700000	90799999	33.5711	0.143708	9	0.134063	0.146751	735	hybrid vigor
1	908	90800000	90899999	33.3129	0.0769836	4	0.0635521	0.0789608	1116	inbreeding depression
1	909	90900000	90999999	33.7053	0.0946441	5	0.0945452	0.10821	1205	hybrid vigor
1	910	91000000	91099999	33.1891	0.0593906	3	0.0452095	0.0635521	1170	inbreeding depression
1	911	91100000	91199999	33.1738	0.034549	2	0.0198548	0.0452095	1304	inbreeding depression
1	912	91200000	91299999	33.4718	0.0889454	5	0.0789608	0.0945452	950	inbreeding depression
1	913	91300000	91399999	32.648	0.00232507	1	0	0.0198548	1047	inbreeding depression
1	915	91500000	91599999	33.1891	0.0540724	3	0.0452095	0.0635521	1076	inbreeding depression
1	916	91600000	91699999	33.6089	0.109526	6	0.10821	0.121648	1560	hybrid vigor
1	917	91700000	91799999	33.5711	0.139356	9	0.134063	0.146751	993	hybrid vigor
1	918	91800000	91899999	33.8115	0.224463	15	0.220795	0.239099	773	hybrid vigor
1	919	91900000	91999999	33.1891	0.0549252	3	0.0452095	0.0635521	576	inbreeding depression
1	920	92000000	92099999	33.3129	0.0737112	4	0.0635521	0.0789608	711	inbreeding depression
1	921	92100000	92199999	33.5711	0.135462	8	0.134063	0.146751	969	hybrid vigor
1	922	92200000	92299999	33.4718	0.0885367	5	0.0789608	0.0945452	377	inbreeding depression
1	923	92300000	92399999	33.1738	0.0327042	2	0.0198548	0.0452095	417	inbreeding depression
1	924	92400000	92499999	33.1891	0.0539436	3	0.0452095	0.0635521	493	inbreeding depression
1	925	92500000	92599999	33.1891	0.0547849	3	0.0452095	0.0635521	693	inbreeding depression
1	926	92600000	92699999	33.1738	0.0387803	2	0.0198548	0.0452095	700	inbreeding depression
1	927	92700000	92799999	33.1738	0.041518	2	0.0198548	0.0452095	693	inbreeding depression
1	928	92800000	92899999	32.648	0.00420746	1	0	0.0198548	2232	inbreeding depression
1	929	92900000	92999999	33.1738	0.0369657	2	0.0198548	0.0452095	2454	inbreeding depression
1	930	93000000	93099999	33.1738	0.0345821	2	0.0198548	0.0452095	3236	inbreeding depression
1	931	93100000	93199999	33.3129	0.0673445	3	0.0635521	0.0789608	2160	inbreeding depression
1	932	93200000	93299999	33.7053	0.10446	6	0.0945452	0.10821	1330	hybrid vigor
1	933	93300000	93399999	33.8442	0.12726	8	0.121648	0.134063	1015	hybrid vigor
1	934	93400000	93499999	33.5711	0.144518	9	0.134063	0.146751	987	hybrid vigor
1	935	93500000	93599999	33.1891	0.0629043	3	0.0452095	0.0635521	1090	inbreeding depression
1	936	93600000	93699999	33.1738	0.0204763	1	0.0198548	0.0452095	1147	inbreeding depression
1	937	93700000	93799999	33.1891	0.0552603	3	0.0452095	0.0635521	1116	inbreeding depression
1	938	93800000	93899999	33.8516	0.167431	11	0.159873	0.173471	764	hybrid vigor
1	939	93900000	93999999	33.5711	0.13846	9	0.134063	0.146751	1029	hybrid vigor
1	940	94000000	94099999	33.6089	0.11592	7	0.10821	0.121648	793	hybrid vigor
1	941	94100000	94199999	32.648	0.00464673	1	0	0.0198548	982	inbreeding depression
1	942	94200000	94299999	33.4718	0.083653	4	0.0789608	0.0945452	938	inbreeding depression
1	943	94300000	94399999	33.3129	0.0740909	4	0.0635521	0.0789608	631	inbreeding depression
1	944	94400000	94499999	33.7053	0.105469	6	0.0945452	0.10821	831	hybrid vigor
1	945	94500000	94599999	33.3129	0.0657086	3	0.0635521	0.0789608	763	inbreeding depression
1	946	94600000	94699999	33.4718	0.0864635	5	0.0789608	0.0945452	996	inbreeding depression
1	947	94700000	94799999	33.8516	0.170839	11	0.159873	0.173471	845	hybrid vigor
1	948	94800000	94899999	33.8511	0.157694	10	0.146751	0.159873	890	hybrid vigor
1	949	94900000	94999999	33.8442	0.128445	8	0.121648	0.134063	1260	hybrid vigor
1	950	95000000	95099999	33.8511	0.15694	10	0.146751	0.159873	1133	hybrid vigor
1	951	95100000	95199999	33.6089	0.121016	7	0.10821	0.121648	1189	hybrid vigor
1	952	95200000	95299999	33.6089	0.113898	7	0.10821	0.121648	1067	hybrid vigor
1	953	95300000	95399999	33.7053	0.0947473	5	0.0945452	0.10821	1974	hybrid vigor
1	954	95400000	95499999	33.6089	0.11377	7	0.10821	0.121648	1926	hybrid vigor
1	955	95500000	95599999	33.6089	0.119269	7	0.10821	0.121648	1968	hybrid vigor
1	956	95600000	95699999	33.1891	0.0566455	3	0.0452095	0.0635521	1896	inbreeding depression
1	957	95700000	95799999	33.5711	0.139762	9	0.134063	0.146751	1735	hybrid vigor
1	958	95800000	95899999	33.8115	0.233887	15	0.220795	0.239099	670	hybrid vigor
1	959	95900000	95999999	33.5711	0.146625	9	0.134063	0.146751	1259	hybrid vigor
1	960	96000000	96099999	33.3129	0.0710352	4	0.0635521	0.0789608	1352	inbreeding depression
1	961	96100000	96199999	33.1891	0.0622762	3	0.0452095	0.0635521	1684	inbreeding depression
1	962	96200000	96299999	33.1891	0.0463528	2	0.0452095	0.0635521	1557	inbreeding depression
1	963	96300000	96399999	33.4718	0.0913949	5	0.0789608	0.0945452	1582	inbreeding depression
1	965	96500000	96599999	33.7053	0.10537	6	0.0945452	0.10821	1346	hybrid vigor
1	966	96600000	96699999	33.8442	0.125915	8	0.121648	0.134063	2074	hybrid vigor
1	967	96700000	96799999	33.6089	0.111992	6	0.10821	0.121648	1891	hybrid vigor
1	968	96800000	96899999	33.5711	0.143194	9	0.134063	0.146751	1336	hybrid vigor
1	969	96900000	96999999	33.1891	0.0453706	2	0.0452095	0.0635521	1720	inbreeding depression
1	970	97000000	97099999	33.7053	0.103304	6	0.0945452	0.10821	1425	hybrid vigor
1	971	97100000	97199999	34.0419	0.177527	12	0.173471	0.187796	1746	hybrid vigor
1	972	97200000	97299999	33.8442	0.123262	7	0.121648	0.134063	1536	hybrid vigor
1	973	97300000	97399999	33.8511	0.148719	9	0.146751	0.159873	1357	hybrid vigor
1	974	97400000	97499999	33.3129	0.0645352	3	0.0635521	0.0789608	878	inbreeding depression
1	975	97500000	97599999	33.1891	0.0592395	3	0.0452095	0.0635521	1604	inbreeding depression
1	976	97600000	97699999	33.3129	0.0665785	3	0.0635521	0.0789608	1475	inbreeding depression
1	977	97700000	97799999	33.3129	0.0780485	4	0.0635521	0.0789608	1650	inbreeding depression
1	978	97800000	97899999	33.1891	0.0535716	3	0.0452095	0.0635521	1950	inbreeding depression
1	979	97900000	97999999	33.1891	0.0477369	2	0.0452095	0.0635521	1450	inbreeding depression
1	980	98000000	98099999	33.3129	0.0689593	3	0.0635521	0.0789608	1646	inbreeding depression
1	981	98100000	98199999	33.8516	0.169114	11	0.159873	0.173471	1454	hybrid vigor
1	982	98200000	98299999	33.6562	0.19723	13	0.187796	0.203332	1465	hybrid vigor
1	983	98300000	98399999	33.8516	0.16091	10	0.159873	0.173471	1072	hybrid vigor
1	984	98400000	98499999	33.8442	0.129972	8	0.121648	0.134063	1389	hybrid vigor
1	985	98500000	98599999	33.6562	0.196887	13	0.187796	0.203332	934	hybrid vigor
1	986	98600000	98699999	33.5998	0.240131	15	0.239099	0.260463	901	hybrid vigor
1	987	98700000	98799999	33.8115	0.221984	14	0.220795	0.239099	486	hybrid vigor
1	988	98800000	98899999	33.8442	0.122558	7	0.121648	0.134063	511	hybrid vigor
1	989	98900000	98999999	33.7053	0.106858	6	0.0945452	0.10821	776	hybrid vigor
1	990	99000000	99099999	33.1891	0.0480112	2	0.0452095	0.0635521	1088	inbreeding depression
1	991	99100000	99199999	33.5711	0.134582	8	0.134063	0.146751	1204	hybrid vigor
1	992	99200000	99299999	33.7053	0.104865	6	0.0945452	0.10821	981	hybrid vigor
1	993	99300000	99399999	33.6562	0.194497	13	0.187796	0.203332	744	hybrid vigor
1	994	99400000	99499999	33.6562	0.18785	12	0.187796	0.203332	1362	hybrid vigor
1	995	99500000	99599999	33.8516	0.171714	11	0.159873	0.173471	1454	hybrid vigor
1	996	99600000	99699999	33.8442	0.125363	8	0.121648	0.134063	2151	hybrid vigor
1	997	99700000	99799999	33.6089	0.118084	7	0.10821	0.121648	1324	hybrid vigor
1	998	99800000	99899999	33.3129	0.0668924	3	0.0635521	0.0789608	833	inbreeding depression
1	999	99900000	99999999	33.6089	0.111139	6	0.10821	0.121648	983	hybrid vigor
1	1000	100000000	100099999	33.4718	0.0913423	5	0.0789608	0.0945452	1240	inbreeding depression
1	1001	100100000	100199999	33.4718	0.0797735	4	0.0789608	0.0945452	1243	inbreeding depression
1	1002	100200000	100299999	33.3129	0.0663419	3	0.0635521	0.0789608	1841	inbreeding depression
1	1003	100300000	100399999	33.7053	0.103583	6	0.0945452	0.10821	1292	hybrid vigor
1	1004	100400000	100499999	32.648	0.0174566	1	0	0.0198548	1201	inbreeding depression
1	1005	100500000	100599999	33.1738	0.0397291	2	0.0198548	0.0452095	810	inbreeding depression
1	1006	100600000	100699999	33.4718	0.0811477	4	0.0789608	0.0945452	516	inbreeding depression
1	1007	100700000	100799999	33.5711	0.141845	9	0.134063	0.146751	1417	hybrid vigor
1	1008	100800000	100899999	33.6089	0.11235	6	0.10821	0.121648	1304	hybrid vigor
1	1009	100900000	100999999	33.4718	0.0820063	4	0.0789608	0.0945452	1401	inbreeding depression
1	1010	101000000	101099999	33.1891	0.0624002	3	0.0452095	0.0635521	1573	inbreeding depression
1	1011	101100000	101199999	33.6089	0.108312	6	0.10821	0.121648	1500	hybrid vigor
1	1012	101200000	101299999	33.4718	0.0930313	5	0.0789608	0.0945452	1693	inbreeding depression
1	1013	101300000	101399999	33.1738	0.03641	2	0.0198548	0.0452095	1491	inbreeding depression
1	1014	101400000	101499999	33.4718	0.0843384	4	0.0789608	0.0945452	1585	inbreeding depression
1	1015	101500000	101599999	33.8918	0.211629	14	0.203332	0.220795	1268	hybrid vigor
1	1016	101600000	101699999	33.7053	0.107367	6	0.0945452	0.10821	1192	hybrid vigor
1	1017	101700000	101799999	33.8516	0.159919	10	0.159873	0.173471	1110	hybrid vigor
1	1018	101800000	101899999	33.4718	0.0878236	5	0.0789608	0.0945452	771	inbreeding depression
1	1019	101900000	101999999	33.8442	0.123943	7	0.121648	0.134063	1211	hybrid vigor
1	1020	102000000	102099999	33.2886	0.292959	18	0.286237	0.320003	1109	hybrid depression
1	1021	102100000	102199999	33.6089	0.113702	7	0.10821	0.121648	1142	hybrid vigor
1	1022	102200000	102299999	33.1891	0.0587322	3	0.0452095	0.0635521	967	inbreeding depression
1	1023	102300000	102399999	33.4718	0.0803534	4	0.0789608	0.0945452	1328	inbreeding depression
1	1024	102400000	102499999	33.8442	0.124089	7	0.121648	0.134063	1018	hybrid vigor
1	1025	102500000	102599999	33.6089	0.108897	6	0.10821	0.121648	1373	hybrid vigor
1	1026	102600000	102699999	33.3129	0.0742834	4	0.0635521	0.0789608	956	inbreeding depression
1	1027	102700000	102799999	33.5711	0.134424	8	0.134063	0.146751	1023	hybrid vigor
1	1028	102800000	102899999	33.7053	0.0992896	6	0.0945452	0.10821	1059	hybrid vigor
1	1029	102900000	102999999	33.4718	0.0925477	5	0.0789608	0.0945452	1139	inbreeding depression
1	1030	103000000	103099999	33.6562	0.193046	13	0.187796	0.203332	1152	hybrid vigor
1	1031	103100000	103199999	33.5711	0.134693	8	0.134063	0.146751	1672	hybrid vigor
1	1032	103200000	103299999	33.1738	0.0439928	2	0.0198548	0.0452095	1401	inbreeding depression
1	1033	103300000	103399999	33.8511	0.155259	10	0.146751	0.159873	1456	hybrid vigor
1	1034	103400000	103499999	33.8516	0.165395	11	0.159873	0.173471	1654	hybrid vigor
1	1035	103500000	103599999	33.5711	0.134815	8	0.134063	0.146751	1932	hybrid vigor
1	1036	103600000	103699999	33.8516	0.160418	10	0.159873	0.173471	1083	hybrid vigor
1	1037	103700000	103799999	34.0419	0.183052	12	0.173471	0.187796	470	hybrid vigor
1	1038	103800000	103899999	33.2671	0.270207	17	0.260463	0.286237	1300	hybrid depression
1	1039	103900000	103999999	33.5998	0.241087	15	0.239099	0.260463	1137	hybrid vigor
1	1040	104000000	104099999	33.8511	0.158613	10	0.146751	0.159873	1237	hybrid vigor
1	1041	104100000	104199999	33.4718	0.0887148	5	0.0789608	0.0945452	1536	inbreeding depression
1	1042	104200000	104299999	33.5998	0.2414	16	0.239099	0.260463	1281	hybrid vigor
1	1043	104300000	104399999	33.8918	0.214878	14	0.203332	0.220795	1014	hybrid vigor
1	1044	104400000	104499999	33.8511	0.155487	10	0.146751	0.159873	1324	hybrid vigor
1	1045	104500000	104599999	33.7053	0.0986687	5	0.0945452	0.10821	922	hybrid vigor
1	1046	104600000	104699999	33.5711	0.141532	9	0.134063	0.146751	903	hybrid vigor
1	1047	104700000	104799999	33.7053	0.106606	6	0.0945452	0.10821	938	hybrid vigor
1	1048	104800000	104899999	33.5711	0.136543	8	0.134063	0.146751	732	hybrid vigor
1	1049	104900000	104999999	33.5711	0.144645	9	0.134063	0.146751	789	hybrid vigor
1	1050	105000000	105099999	33.8516	0.171239	11	0.159873	0.173471	652	hybrid vigor
1	1051	105100000	105199999	33.7053	0.0969752	5	0.0945452	0.10821	887	hybrid vigor
1	1052	105200000	105299999	33.6089	0.121304	7	0.10821	0.121648	514	hybrid vigor
1	1053	105300000	105399999	33.8442	0.12787	8	0.121648	0.134063	678	hybrid vigor
1	1054	105400000	105499999	33.8511	0.15435	10	0.146751	0.159873	897	hybrid vigor
1	1055	105500000	105599999	33.2671	0.267695	17	0.260463	0.286237	890	hybrid depression
1	1056	105600000	105699999	33.2671	0.274166	17	0.260463	0.286237	991	hybrid depression
1	1057	105700000	105799999	33.6089	0.11528	7	0.10821	0.121648	752	hybrid vigor
1	1058	105800000	105899999	33.6562	0.189033	12	0.187796	0.203332	703	hybrid vigor
1	1059	105900000	105999999	33.3129	0.0723286	4	0.0635521	0.0789608	1013	inbreeding depression
1	1060	106000000	106099999	33.3129	0.0690861	3	0.0635521	0.0789608	1085	inbreeding depression
1	1061	106100000	106199999	33.7053	0.0992889	6	0.0945452	0.10821	668	hybrid vigor
1	1062	106200000	106299999	33.7053	0.0967723	5	0.0945452	0.10821	1022	hybrid vigor
1	1063	106300000	106399999	33.5711	0.145425	9	0.134063	0.146751	724	hybrid vigor
1	1064	106400000	106499999	33.5998	0.254862	16	0.239099	0.260463	1242	hybrid vigor
1	1065	106500000	106599999	34.0419	0.176465	12	0.173471	0.187796	1030	hybrid vigor
1	1066	106600000	106699999	33.8442	0.132456	8	0.121648	0.134063	1209	hybrid vigor
1	1067	106700000	106799999	33.3129	0.0771686	4	0.0635521	0.0789608	970	inbreeding depression
1	1068	106800000	106899999	33.8918	0.209748	14	0.203332	0.220795	876	hybrid vigor
1	1069	106900000	106999999	33.5711	0.146698	9	0.134063	0.146751	1441	hybrid vigor
1	1070	107000000	107099999	33.8115	0.236585	15	0.220795	0.239099	777	hybrid vigor
1	1071	107100000	107199999	33.2671	0.264937	17	0.260463	0.286237	873	hybrid depression
1	1072	107200000	107299999	33.2886	0.297419	18	0.286237	0.320003	771	hybrid depression
1	1073	107300000	107399999	33.8115	0.222016	14	0.220795	0.239099	280	hybrid vigor
1	1074	107400000	107499999	33.5998	0.254095	16	0.239099	0.260463	620	hybrid vigor
1	1075	107500000	107599999	33.5998	0.241761	16	0.239099	0.260463	645	hybrid vigor
1	1076	107600000	107699999	33.8115	0.222061	14	0.220795	0.239099	524	hybrid vigor
1	1077	107700000	107799999	33.6562	0.193301	13	0.187796	0.203332	808	hybrid vigor
1	1078	107800000	107899999	33.8115	0.225164	15	0.220795	0.239099	627	hybrid vigor
1	1079	107900000	107999999	33.5998	0.251498	16	0.239099	0.260463	786	hybrid vigor
1	1080	108000000	108099999	32.749	0.347482	19	0.320003	0.372756	1196	hybrid depression
1	1081	108100000	108199999	32.749	0.367675	19	0.320003	0.372756	1515	hybrid depression
1	1082	108200000	108299999	33.8442	0.131038	8	0.121648	0.134063	897	hybrid vigor
1	1083	108300000	108399999	33.6562	0.200586	13	0.187796	0.203332	798	hybrid vigor
1	1084	108400000	108499999	33.8516	0.169312	11	0.159873	0.173471	464	hybrid vigor
1	1085	108500000	108599999	34.0419	0.174358	11	0.173471	0.187796	542	hybrid vigor
1	1086	108600000	108699999	33.5711	0.136597	8	0.134063	0.146751	1003	hybrid vigor
1	1087	108700000	108799999	33.8516	0.166895	11	0.159873	0.173471	1213	hybrid vigor
1	1088	108800000	108899999	33.8918	0.21944	14	0.203332	0.220795	577	hybrid vigor
1	1089	108900000	108999999	33.8918	0.220196	14	0.203332	0.220795	1206	hybrid vigor
1	1090	109000000	109099999	33.5998	0.254593	16	0.239099	0.260463	1158	hybrid vigor
1	1091	109100000	109199999	33.8516	0.168308	11	0.159873	0.173471	1714	hybrid vigor
1	1092	109200000	109299999	33.2671	0.280997	17	0.260463	0.286237	1283	hybrid depression
1	1093	109300000	109399999	33.5998	0.248934	16	0.239099	0.260463	1058	hybrid vigor
1	1094	109400000	109499999	33.8918	0.216106	14	0.203332	0.220795	915	hybrid vigor
1	1095	109500000	109599999	33.8442	0.122515	7	0.121648	0.134063	1240	hybrid vigor
1	1096	109600000	109699999	33.8115	0.228617	15	0.220795	0.239099	1185	hybrid vigor
1	1097	109700000	109799999	33.6562	0.193146	13	0.187796	0.203332	1622	hybrid vigor
1	1098	109800000	109899999	33.8511	0.153577	10	0.146751	0.159873	1671	hybrid vigor
1	1099	109900000	109999999	33.8516	0.163693	11	0.159873	0.173471	773	hybrid vigor
1	1100	110000000	110099999	33.8918	0.208191	14	0.203332	0.220795	746	hybrid vigor
1	1101	110100000	110199999	33.8918	0.211806	14	0.203332	0.220795	958	hybrid vigor
1	1102	110200000	110299999	33.8115	0.224008	15	0.220795	0.239099	1317	hybrid vigor
1	1103	110300000	110399999	33.8918	0.209508	14	0.203332	0.220795	1404	hybrid vigor
1	1104	110400000	110499999	32.2981	0.374305	20	0.372756	0.852973	1216	hybrid depression
1	1105	110500000	110599999	33.2886	0.306259	18	0.286237	0.320003	1292	hybrid depression
1	1106	110600000	110699999	33.2886	0.302972	18	0.286237	0.320003	997	hybrid depression
1	1107	110700000	110799999	33.2886	0.314657	18	0.286237	0.320003	918	hybrid depression
1	1108	110800000	110899999	33.5998	0.256017	16	0.239099	0.260463	1304	hybrid vigor
1	1109	110900000	110999999	33.8115	0.230218	15	0.220795	0.239099	1257	hybrid vigor
1	1110	111000000	111099999	33.2886	0.303111	18	0.286237	0.320003	664	hybrid depression
1	1111	111100000	111199999	33.2886	0.302278	18	0.286237	0.320003	818	hybrid depression
1	1112	111200000	111299999	32.749	0.330001	19	0.320003	0.372756	1090	hybrid depression
1	1113	111300000	111399999	33.8115	0.236031	15	0.220795	0.239099	746	hybrid vigor
1	1114	111400000	111499999	33.6562	0.202197	13	0.187796	0.203332	820	hybrid vigor
1	1115	111500000	111599999	33.8442	0.130259	8	0.121648	0.134063	989	hybrid vigor
1	1116	111600000	111699999	33.8918	0.218952	14	0.203332	0.220795	1367	hybrid vigor
1	1117	111700000	111799999	33.8918	0.205589	13	0.203332	0.220795	941	hybrid vigor
1	1118	111800000	111899999	33.8442	0.128101	8	0.121648	0.134063	965	hybrid vigor
1	1119	111900000	111999999	33.8115	0.229143	15	0.220795	0.239099	760	hybrid vigor
1	1120	112000000	112099999	33.5998	0.259369	16	0.239099	0.260463	974	hybrid vigor
1	1121	112100000	112199999	33.8918	0.205701	13	0.203332	0.220795	1246	hybrid vigor
1	1122	112200000	112299999	32.749	0.333657	19	0.320003	0.372756	1449	hybrid depression
1	1123	112300000	112399999	33.8918	0.211009	14	0.203332	0.220795	624	hybrid vigor
1	1124	112400000	112499999	33.6089	0.120915	7	0.10821	0.121648	1478	hybrid vigor
1	1125	112500000	112599999	33.6089	0.109335	6	0.10821	0.121648	1349	hybrid vigor
1	1126	112600000	112699999	33.8511	0.154665	10	0.146751	0.159873	1221	hybrid vigor
1	1127	112700000	112799999	33.8511	0.153502	10	0.146751	0.159873	1203	hybrid vigor
1	1128	112800000	112899999	33.6562	0.198249	13	0.187796	0.203332	1124	hybrid vigor
1	1129	112900000	112999999	33.8918	0.21591	14	0.203332	0.220795	826	hybrid vigor
1	1130	113000000	113099999	33.2886	0.298546	18	0.286237	0.320003	629	hybrid depression
1	1131	113100000	113199999	32.2981	0.373152	19	0.372756	0.852973	650	hybrid depression
1	1132	113200000	113299999	33.2886	0.296191	18	0.286237	0.320003	810	hybrid depression
1	1133	113300000	113399999	32.2981	0.444135	20	0.372756	0.852973	757	hybrid depression
1	1134	113400000	113499999	33.5998	0.239472	15	0.239099	0.260463	786	hybrid vigor
1	1135	113500000	113599999	33.2671	0.273681	17	0.260463	0.286237	1144	hybrid depression
1	1136	113600000	113699999	33.8511	0.156006	10	0.146751	0.159873	1008	hybrid vigor
1	1137	113700000	113799999	34.0419	0.182804	12	0.173471	0.187796	646	hybrid vigor
1	1138	113800000	113899999	34.0419	0.177973	12	0.173471	0.187796	1449	hybrid vigor
1	1139	113900000	113999999	34.0419	0.186973	12	0.173471	0.187796	770	hybrid vigor
1	1140	114000000	114099999	33.8115	0.231691	15	0.220795	0.239099	777	hybrid vigor
1	1141	114100000	114199999	33.8115	0.227379	15	0.220795	0.239099	1038	hybrid vigor
1	1142	114200000	114299999	33.8918	0.212818	14	0.203332	0.220795	914	hybrid vigor
1	1143	114300000	114399999	33.8918	0.220625	14	0.203332	0.220795	1130	hybrid vigor
1	1144	114400000	114499999	33.8115	0.225831	15	0.220795	0.239099	1296	hybrid vigor
1	1145	114500000	114599999	33.8918	0.209195	14	0.203332	0.220795	1323	hybrid vigor
1	1146	114600000	114699999	33.6562	0.19567	13	0.187796	0.203332	1229	hybrid vigor
1	1147	114700000	114799999	33.6562	0.193796	13	0.187796	0.203332	889	hybrid vigor
1	1148	114800000	114899999	34.0419	0.187744	12	0.173471	0.187796	713	hybrid vigor
1	1149	114900000	114999999	33.8511	0.148276	9	0.146751	0.159873	716	hybrid vigor
1	1150	115000000	115099999	33.6562	0.196771	13	0.187796	0.203332	641	hybrid vigor
1	1151	115100000	115199999	33.8918	0.208751	14	0.203332	0.220795	709	hybrid vigor
1	1152	115200000	115299999	33.5998	0.242182	16	0.239099	0.260463	496	hybrid vigor
1	1153	115300000	115399999	32.749	0.347913	19	0.320003	0.372756	679	hybrid depression
1	1154	115400000	115499999	34.0419	0.182697	12	0.173471	0.187796	781	hybrid vigor
1	1155	115500000	115599999	33.8516	0.163447	11	0.159873	0.173471	457	hybrid vigor
1	1156	115600000	115699999	33.6562	0.202036	13	0.187796	0.203332	731	hybrid vigor
1	1157	115700000	115799999	32.749	0.33155	19	0.320003	0.372756	864	hybrid depression
1	1158	115800000	115899999	32.749	0.328397	19	0.320003	0.372756	640	hybrid depression
1	1159	115900000	115999999	33.8115	0.225673	15	0.220795	0.239099	851	hybrid vigor
1	1160	116000000	116099999	33.2671	0.282474	17	0.260463	0.286237	1035	hybrid depression
1	1161	116100000	116199999	33.2671	0.272948	17	0.260463	0.286237	713	hybrid depression
1	1162	116200000	116299999	33.5998	0.243106	16	0.239099	0.260463	966	hybrid vigor
1	1163	116300000	116399999	33.2671	0.285149	17	0.260463	0.286237	1109	hybrid depression
1	1164	116400000	116499999	34.0419	0.173584	11	0.173471	0.187796	838	hybrid vigor
1	1165	116500000	116599999	33.5998	0.251368	16	0.239099	0.260463	1175	hybrid vigor
1	1166	116600000	116699999	33.5998	0.249995	16	0.239099	0.260463	1666	hybrid vigor
1	1167	116700000	116799999	32.2981	0.461976	20	0.372756	0.852973	1871	hybrid depression
1	1168	116800000	116899999	32.2981	0.586898	20	0.372756	0.852973	1735	hybrid depression
1	1169	116900000	116999999	32.2981	0.430188	20	0.372756	0.852973	2237	hybrid depression
1	1170	117000000	117099999	33.8516	0.171198	11	0.159873	0.173471	1412	hybrid vigor
1	1171	117100000	117199999	34.0419	0.176063	11	0.173471	0.187796	2011	hybrid vigor
1	1172	117200000	117299999	33.6089	0.114704	7	0.10821	0.121648	1394	hybrid vigor
1	1173	117300000	117399999	33.8918	0.210652	14	0.203332	0.220795	1318	hybrid vigor
1	1174	117400000	117499999	33.5998	0.2578	16	0.239099	0.260463	1318	hybrid vigor
1	1175	117500000	117599999	33.8115	0.228042	15	0.220795	0.239099	1484	hybrid vigor
1	1176	117600000	117699999	33.8918	0.206479	14	0.203332	0.220795	1147	hybrid vigor
1	1177	117700000	117799999	33.8918	0.219283	14	0.203332	0.220795	1199	hybrid vigor
1	1178	117800000	117899999	33.8918	0.205212	13	0.203332	0.220795	1454	hybrid vigor
1	1179	117900000	117999999	33.5711	0.141532	9	0.134063	0.146751	896	hybrid vigor
1	1180	118000000	118099999	33.6562	0.19213	13	0.187796	0.203332	929	hybrid vigor
1	1181	118100000	118199999	34.0419	0.184426	12	0.173471	0.187796	747	hybrid vigor
1	1182	118200000	118299999	33.6089	0.117354	7	0.10821	0.121648	894	hybrid vigor
1	1183	118300000	118399999	33.8516	0.168986	11	0.159873	0.173471	885	hybrid vigor
1	1184	118400000	118499999	33.6089	0.112575	7	0.10821	0.121648	865	hybrid vigor
1	1185	118500000	118599999	33.6089	0.111043	6	0.10821	0.121648	975	hybrid vigor
1	1186	118600000	118699999	33.5711	0.14561	9	0.134063	0.146751	482	hybrid vigor
1	1187	118700000	118799999	33.7053	0.103943	6	0.0945452	0.10821	609	hybrid vigor
1	1188	118800000	118899999	34.0419	0.187701	12	0.173471	0.187796	857	hybrid vigor
1	1189	118900000	118999999	33.5998	0.244548	16	0.239099	0.260463	740	hybrid vigor
1	1190	119000000	119099999	33.8511	0.159262	10	0.146751	0.159873	702	hybrid vigor
1	1191	119100000	119199999	33.8511	0.159873	10	0.146751	0.159873	1090	hybrid vigor
1	1192	119200000	119299999	34.0419	0.174627	11	0.173471	0.187796	1445	hybrid vigor
1	1193	119300000	119399999	33.6562	0.199741	13	0.187796	0.203332	915	hybrid vigor
1	1194	119400000	119499999	33.5711	0.144316	9	0.134063	0.146751	1321	hybrid vigor
1	1195	119500000	119599999	33.4718	0.0861348	5	0.0789608	0.0945452	1336	inbreeding depression
1	1196	119600000	119699999	33.8511	0.159048	10	0.146751	0.159873	1205	hybrid vigor
1	1197	119700000	119799999	33.5998	0.239294	15	0.239099	0.260463	705	hybrid vigor
1	1198	119800000	119899999	33.8115	0.233064	15	0.220795	0.239099	850	hybrid vigor
1	1199	119900000	119999999	33.5998	0.241238	16	0.239099	0.260463	866	hybrid vigor
1	1200	120000000	120099999	33.6562	0.201053	13	0.187796	0.203332	800	hybrid vigor
1	1201	120100000	120199999	33.6562	0.197002	13	0.187796	0.203332	1202	hybrid vigor
1	1202	120200000	120299999	34.0419	0.187572	12	0.173471	0.187796	702	hybrid vigor
1	1203	120300000	120399999	33.8115	0.224598	15	0.220795	0.239099	774	hybrid vigor
1	1204	120400000	120499999	33.8918	0.215454	14	0.203332	0.220795	385	hybrid vigor
1	1205	120500000	120599999	33.5998	0.246542	16	0.239099	0.260463	682	hybrid vigor
1	1206	120600000	120699999	33.6562	0.197014	13	0.187796	0.203332	933	hybrid vigor
1	1207	120700000	120799999	33.5998	0.239853	15	0.239099	0.260463	832	hybrid vigor
1	1208	120800000	120899999	33.8442	0.122089	7	0.121648	0.134063	928	hybrid vigor
1	1209	120900000	120999999	33.5998	0.255685	16	0.239099	0.260463	846	hybrid vigor
1	1210	121000000	121099999	32.749	0.354196	19	0.320003	0.372756	758	hybrid depression
1	1211	121100000	121199999	34.0419	0.182816	12	0.173471	0.187796	934	hybrid vigor
1	1212	121200000	121299999	33.8511	0.155394	10	0.146751	0.159873	843	hybrid vigor
1	1213	121300000	121399999	33.2671	0.284588	17	0.260463	0.286237	965	hybrid depression
1	1214	121400000	121499999	33.2671	0.272784	17	0.260463	0.286237	689	hybrid depression
1	1215	121500000	121599999	33.2886	0.297451	18	0.286237	0.320003	770	hybrid depression
1	1216	121600000	121699999	33.2671	0.272341	17	0.260463	0.286237	989	hybrid depression
1	1217	121700000	121799999	33.2886	0.311507	18	0.286237	0.320003	1240	hybrid depression
1	1218	121800000	121899999	33.2886	0.316486	18	0.286237	0.320003	996	hybrid depression
1	1219	121900000	121999999	32.749	0.347766	19	0.320003	0.372756	947	hybrid depression
1	1220	122000000	122099999	33.2886	0.298832	18	0.286237	0.320003	1291	hybrid depression
1	1221	122100000	122199999	33.8115	0.2377	15	0.220795	0.239099	1076	hybrid vigor
1	1222	122200000	122299999	32.749	0.326799	19	0.320003	0.372756	1002	hybrid depression
1	1223	122300000	122399999	32.2981	0.38542	20	0.372756	0.852973	763	hybrid depression
1	1224	122400000	122499999	32.749	0.350562	19	0.320003	0.372756	807	hybrid depression
1	1225	122500000	122599999	33.2886	0.300083	18	0.286237	0.320003	659	hybrid depression
1	1226	122600000	122699999	32.749	0.351177	19	0.320003	0.372756	670	hybrid depression
1	1227	122700000	122799999	33.2671	0.285251	17	0.260463	0.286237	813	hybrid depression
1	1228	122800000	122899999	32.2981	0.414563	20	0.372756	0.852973	915	hybrid depression
1	1229	122900000	122999999	32.2981	0.42718	20	0.372756	0.852973	984	hybrid depression
1	1230	123000000	123099999	32.2981	0.504214	20	0.372756	0.852973	711	hybrid depression
1	1231	123100000	123199999	32.2981	0.434468	20	0.372756	0.852973	588	hybrid depression
1	1232	123200000	123299999	33.5998	0.251904	16	0.239099	0.260463	882	hybrid vigor
1	1233	123300000	123399999	33.2671	0.269013	17	0.260463	0.286237	1287	hybrid depression
1	1234	123400000	123499999	33.2886	0.311337	18	0.286237	0.320003	1555	hybrid depression
1	1235	123500000	123599999	32.2981	0.383073	20	0.372756	0.852973	893	hybrid depression
1	1236	123600000	123699999	33.2671	0.284182	17	0.260463	0.286237	917	hybrid depression
1	1237	123700000	123799999	33.2886	0.29096	18	0.286237	0.320003	1157	hybrid depression
1	1238	123800000	123899999	33.2671	0.269545	17	0.260463	0.286237	1366	hybrid depression
1	1239	123900000	123999999	32.2981	0.407208	20	0.372756	0.852973	1023	hybrid depression
1	1240	124000000	124099999	32.2981	0.463772	20	0.372756	0.852973	825	hybrid depression
1	1241	124100000	124199999	32.2981	0.498498	20	0.372756	0.852973	1020	hybrid depression
1	1242	124200000	124299999	32.2981	0.376356	20	0.372756	0.852973	935	hybrid depression
1	1243	124300000	124399999	32.749	0.371914	19	0.320003	0.372756	1027	hybrid depression
1	1244	124400000	124499999	33.2886	0.308653	18	0.286237	0.320003	1194	hybrid depression
1	1245	124500000	124599999	33.5998	0.243743	16	0.239099	0.260463	1082	hybrid vigor
1	1246	124600000	124699999	32.2981	0.374004	20	0.372756	0.852973	1143	hybrid depression
1	1247	124700000	124799999	32.749	0.33999	19	0.320003	0.372756	1448	hybrid depression
1	1248	124800000	124899999	33.8918	0.206898	14	0.203332	0.220795	686	hybrid vigor
1	1249	124900000	124999999	33.5998	0.256232	16	0.239099	0.260463	981	hybrid vigor
1	1250	125000000	125099999	33.8511	0.155416	10	0.146751	0.159873	894	hybrid vigor
1	1251	125100000	125199999	33.6562	0.202156	13	0.187796	0.203332	1442	hybrid vigor
1	1252	125200000	125299999	32.2981	0.38796	20	0.372756	0.852973	852	hybrid depression
1	1253	125300000	125399999	32.2981	0.403951	20	0.372756	0.852973	825	hybrid depression
1	1254	125400000	125499999	33.2671	0.274521	17	0.260463	0.286237	1596	hybrid depression
1	1255	125500000	125599999	33.2671	0.262424	16	0.260463	0.286237	1553	hybrid depression
1	1256	125600000	125699999	33.2671	0.281999	17	0.260463	0.286237	1630	hybrid depression
1	1257	125700000	125799999	33.5998	0.252244	16	0.239099	0.260463	1251	hybrid vigor
1	1258	125800000	125899999	33.5998	0.259053	16	0.239099	0.260463	911	hybrid vigor
1	1259	125900000	125999999	32.2981	0.465387	20	0.372756	0.852973	1466	hybrid depression
1	1260	126000000	126099999	32.2981	0.672133	20	0.372756	0.852973	1745	hybrid depression
1	1261	126100000	126199999	32.2981	0.411832	20	0.372756	0.852973	818	hybrid depression
1	1262	126200000	126299999	33.2886	0.287606	17	0.286237	0.320003	739	hybrid depression
1	1263	126300000	126399999	33.2886	0.291483	18	0.286237	0.320003	982	hybrid depression
1	1264	126400000	126499999	32.2981	0.376202	20	0.372756	0.852973	1222	hybrid depression
1	1265	126500000	126599999	33.8115	0.221924	14	0.220795	0.239099	990	hybrid vigor
1	1266	126600000	126699999	33.8516	0.166469	11	0.159873	0.173471	846	hybrid vigor
1	1267	126700000	126799999	33.8918	0.205794	14	0.203332	0.220795	625	hybrid vigor
1	1268	126800000	126899999	33.8918	0.217817	14	0.203332	0.220795	454	hybrid vigor
1	1269	126900000	126999999	33.5998	0.240009	15	0.239099	0.260463	883	hybrid vigor
1	1270	127000000	127099999	33.5998	0.255494	16	0.239099	0.260463	599	hybrid vigor
1	1271	127100000	127199999	33.5998	0.257643	16	0.239099	0.260463	676	hybrid vigor
1	1272	127200000	127299999	33.2671	0.265499	17	0.260463	0.286237	646	hybrid depression
1	1273	127300000	127399999	32.2981	0.404123	20	0.372756	0.852973	872	hybrid depression
1	1274	127400000	127499999	32.2981	0.441793	20	0.372756	0.852973	949	hybrid depression
1	1275	127500000	127599999	33.8115	0.234199	15	0.220795	0.239099	1043	hybrid vigor
1	1276	127600000	127699999	33.8115	0.233049	15	0.220795	0.239099	745	hybrid vigor
1	1277	127700000	127799999	33.2671	0.260948	16	0.260463	0.286237	770	hybrid depression
1	1278	127800000	127899999	33.2886	0.304522	18	0.286237	0.320003	759	hybrid depression
1	1279	127900000	127999999	33.6562	0.19209	13	0.187796	0.203332	925	hybrid vigor
1	1280	128000000	128099999	33.6562	0.202833	13	0.187796	0.203332	1255	hybrid vigor
1	1281	128100000	128199999	33.5998	0.246514	16	0.239099	0.260463	1538	hybrid vigor
1	1282	128200000	128299999	33.2671	0.261331	16	0.260463	0.286237	1186	hybrid depression
1	1283	128300000	128399999	32.2981	0.387122	20	0.372756	0.852973	1264	hybrid depression
1	1284	128400000	128499999	32.749	0.35471	19	0.320003	0.372756	775	hybrid depression
1	1285	128500000	128599999	33.8516	0.168156	11	0.159873	0.173471	540	hybrid vigor
1	1286	128600000	128699999	33.5998	0.253593	16	0.239099	0.260463	721	hybrid vigor
1	1287	128700000	128799999	33.5998	0.248056	16	0.239099	0.260463	1109	hybrid vigor
1	1288	128800000	128899999	33.2886	0.287455	17	0.286237	0.320003	757	hybrid depression
1	1289	128900000	128999999	33.8918	0.209671	14	0.203332	0.220795	1076	hybrid vigor
1	1290	129000000	129099999	32.749	0.332329	19	0.320003	0.372756	1297	hybrid depression
1	1291	129100000	129199999	32.749	0.364177	19	0.320003	0.372756	772	hybrid depression
1	1292	129200000	129299999	33.5711	0.141293	9	0.134063	0.146751	1763	hybrid vigor
1	1293	129300000	129399999	32.749	0.339286	19	0.320003	0.372756	1475	hybrid depression
1	1294	129400000	129499999	33.2671	0.281301	17	0.260463	0.286237	1397	hybrid depression
1	1295	129500000	129599999	33.2886	0.294986	18	0.286237	0.320003	501	hybrid depression
1	1296	129600000	129699999	34.0419	0.176576	12	0.173471	0.187796	461	hybrid vigor
1	1297	129700000	129799999	33.8511	0.149814	9	0.146751	0.159873	634	hybrid vigor
1	1298	129800000	129899999	33.6562	0.188894	12	0.187796	0.203332	504	hybrid vigor
1	1299	129900000	129999999	33.2671	0.270451	17	0.260463	0.286237	699	hybrid depression
1	1300	130000000	130099999	33.7053	0.104915	6	0.0945452	0.10821	526	hybrid vigor
1	1301	130100000	130199999	33.8918	0.208488	14	0.203332	0.220795	664	hybrid vigor
1	1302	130200000	130299999	33.5998	0.241568	16	0.239099	0.260463	534	hybrid vigor
1	1303	130300000	130399999	33.6089	0.120589	7	0.10821	0.121648	520	hybrid vigor
1	1304	130400000	130499999	33.8511	0.154826	10	0.146751	0.159873	895	hybrid vigor
1	1305	130500000	130599999	33.6562	0.190203	12	0.187796	0.203332	1069	hybrid vigor
1	1306	130600000	130699999	33.5998	0.247061	16	0.239099	0.260463	895	hybrid vigor
1	1307	130700000	130799999	34.0419	0.175624	11	0.173471	0.187796	974	hybrid vigor
1	1308	130800000	130899999	34.0419	0.179297	12	0.173471	0.187796	859	hybrid vigor
1	1309	130900000	130999999	33.8442	0.123582	7	0.121648	0.134063	946	hybrid vigor
1	1310	131000000	131099999	33.1891	0.0625861	3	0.0452095	0.0635521	788	inbreeding depression
1	1311	131100000	131199999	33.1891	0.0602032	3	0.0452095	0.0635521	958	inbreeding depression
1	1312	131200000	131299999	33.8442	0.127554	8	0.121648	0.134063	763	hybrid vigor
1	1313	131300000	131399999	33.8516	0.167053	11	0.159873	0.173471	888	hybrid vigor
1	1314	131400000	131499999	33.8442	0.125766	8	0.121648	0.134063	984	hybrid vigor
1	1315	131500000	131599999	33.4718	0.0914263	5	0.0789608	0.0945452	659	inbreeding depression
1	1316	131600000	131699999	33.8516	0.167687	11	0.159873	0.173471	790	hybrid vigor
1	1317	131700000	131799999	33.5711	0.137293	8	0.134063	0.146751	697	hybrid vigor
1	1318	131800000	131899999	34.0419	0.17362	11	0.173471	0.187796	1232	hybrid vigor
1	1319	131900000	131999999	33.5998	0.245875	16	0.239099	0.260463	1389	hybrid vigor
1	1320	132000000	132099999	33.6562	0.193053	13	0.187796	0.203332	1011	hybrid vigor
1	1321	132100000	132199999	33.8918	0.205084	13	0.203332	0.220795	817	hybrid vigor
1	1322	132200000	132299999	34.0419	0.174635	11	0.173471	0.187796	565	hybrid vigor
1	1323	132300000	132399999	33.1891	0.0602854	3	0.0452095	0.0635521	914	inbreeding depression
1	1324	132400000	132499999	33.8918	0.217508	14	0.203332	0.220795	391	hybrid vigor
1	1325	132500000	132599999	33.8918	0.203753	13	0.203332	0.220795	1058	hybrid vigor
1	1326	132600000	132699999	33.2886	0.293491	18	0.286237	0.320003	1078	hybrid depression
1	1327	132700000	132799999	32.2981	0.407186	20	0.372756	0.852973	933	hybrid depression
1	1328	132800000	132899999	32.2981	0.461144	20	0.372756	0.852973	816	hybrid depression
1	1329	132900000	132999999	32.2981	0.461367	20	0.372756	0.852973	604	hybrid depression
1	1330	133000000	133099999	32.2981	0.398566	20	0.372756	0.852973	563	hybrid depression
1	1331	133100000	133199999	32.749	0.346434	19	0.320003	0.372756	705	hybrid depression
1	1332	133200000	133299999	32.2981	0.427257	20	0.372756	0.852973	835	hybrid depression
1	1333	133300000	133399999	32.2981	0.424081	20	0.372756	0.852973	589	hybrid depression
1	1334	133400000	133499999	32.2981	0.449626	20	0.372756	0.852973	663	hybrid depression
1	1335	133500000	133599999	32.2981	0.488388	20	0.372756	0.852973	471	hybrid depression
1	1336	133600000	133699999	32.2981	0.423075	20	0.372756	0.852973	256	hybrid depression
1	1337	133700000	133799999	32.2981	0.399968	20	0.372756	0.852973	407	hybrid depression
1	1338	133800000	133899999	32.2981	0.404351	20	0.372756	0.852973	541	hybrid depression
1	1339	133900000	133999999	33.2886	0.302033	18	0.286237	0.320003	452	hybrid depression
1	1340	134000000	134099999	32.749	0.32588	19	0.320003	0.372756	361	hybrid depression
1	1341	134100000	134199999	32.749	0.322407	19	0.320003	0.372756	525	hybrid depression
1	1342	134200000	134299999	32.749	0.371081	19	0.320003	0.372756	402	hybrid depression
1	1343	134300000	134399999	33.2671	0.266017	17	0.260463	0.286237	440	hybrid depression
1	1344	134400000	134499999	34.0419	0.175773	11	0.173471	0.187796	597	hybrid vigor
1	1345	134500000	134599999	32.749	0.34996	19	0.320003	0.372756	620	hybrid depression
1	1346	134600000	134699999	32.749	0.360304	19	0.320003	0.372756	583	hybrid depression
1	1347	134700000	134799999	33.2671	0.275124	17	0.260463	0.286237	671	hybrid depression
1	1348	134800000	134899999	33.5998	0.241225	16	0.239099	0.260463	635	hybrid vigor
1	1349	134900000	134999999	33.8115	0.233578	15	0.220795	0.239099	607	hybrid vigor
1	1350	135000000	135099999	33.2886	0.301123	18	0.286237	0.320003	566	hybrid depression
1	1351	135100000	135199999	33.8918	0.215506	14	0.203332	0.220795	565	hybrid vigor
1	1352	135200000	135299999	33.2886	0.311334	18	0.286237	0.320003	614	hybrid depression
1	1353	135300000	135399999	32.749	0.371727	19	0.320003	0.372756	777	hybrid depression
1	1354	135400000	135499999	32.749	0.325317	19	0.320003	0.372756	719	hybrid depression
1	1355	135500000	135599999	33.5998	0.245128	16	0.239099	0.260463	450	hybrid vigor
1	1356	135600000	135699999	32.749	0.338739	19	0.320003	0.372756	348	hybrid depression
1	1357	135700000	135799999	32.2981	0.415237	20	0.372756	0.852973	716	hybrid depression
1	1358	135800000	135899999	32.749	0.372037	19	0.320003	0.372756	587	hybrid depression
1	1359	135900000	135999999	33.2886	0.293402	18	0.286237	0.320003	608	hybrid depression
1	1360	136000000	136099999	33.2671	0.265295	17	0.260463	0.286237	799	hybrid depression
1	1361	136100000	136199999	33.2671	0.279561	17	0.260463	0.286237	679	hybrid depression
1	1362	136200000	136299999	33.8115	0.223409	14	0.220795	0.239099	550	hybrid vigor
1	1363	136300000	136399999	33.2886	0.308638	18	0.286237	0.320003	892	hybrid depression
1	1364	136400000	136499999	32.2981	0.531631	20	0.372756	0.852973	933	hybrid depression
1	1365	136500000	136599999	32.2981	0.509116	20	0.372756	0.852973	819	hybrid depression
1	1366	136600000	136699999	32.2981	0.415751	20	0.372756	0.852973	708	hybrid depression
1	1367	136700000	136799999	32.749	0.368215	19	0.320003	0.372756	458	hybrid depression
1	1368	136800000	136899999	32.749	0.358395	19	0.320003	0.372756	739	hybrid depression
1	1369	136900000	136999999	32.2981	0.395686	20	0.372756	0.852973	1063	hybrid depression
1	1370	137000000	137099999	32.749	0.354502	19	0.320003	0.372756	1264	hybrid depression
1	1371	137100000	137199999	32.749	0.356187	19	0.320003	0.372756	880	hybrid depression
1	1372	137200000	137299999	33.2671	0.279157	17	0.260463	0.286237	794	hybrid depression
1	1373	137300000	137399999	33.5711	0.143657	9	0.134063	0.146751	1004	hybrid vigor
1	1374	137400000	137499999	33.2671	0.264155	17	0.260463	0.286237	484	hybrid depression
1	1375	137500000	137599999	32.2981	0.422225	20	0.372756	0.852973	558	hybrid depression
1	1376	137600000	137699999	32.2981	0.436414	20	0.372756	0.852973	707	hybrid depression
1	1377	137700000	137799999	32.2981	0.418317	20	0.372756	0.852973	471	hybrid depression
1	1378	137800000	137899999	32.2981	0.466524	20	0.372756	0.852973	603	hybrid depression
1	1379	137900000	137999999	33.2886	0.299975	18	0.286237	0.320003	698	hybrid depression
1	1380	138000000	138099999	33.2886	0.291459	18	0.286237	0.320003	842	hybrid depression
1	1381	138100000	138199999	33.2886	0.309054	18	0.286237	0.320003	732	hybrid depression
1	1382	138200000	138299999	33.2886	0.299397	18	0.286237	0.320003	775	hybrid depression
1	1383	138300000	138399999	33.2671	0.274535	17	0.260463	0.286237	306	hybrid depression
1	1384	138400000	138499999	33.2886	0.301712	18	0.286237	0.320003	190	hybrid depression
1	1385	138500000	138599999	33.8115	0.230166	15	0.220795	0.239099	517	hybrid vigor
1	1386	138600000	138699999	33.2671	0.27562	17	0.260463	0.286237	797	hybrid depression
1	1387	138700000	138799999	32.2981	0.404314	20	0.372756	0.852973	723	hybrid depression
1	1388	138800000	138899999	32.749	0.336143	19	0.320003	0.372756	917	hybrid depression
1	1389	138900000	138999999	33.5998	0.243445	16	0.239099	0.260463	1414	hybrid vigor
1	1390	139000000	139099999	33.2671	0.280582	17	0.260463	0.286237	553	hybrid depression
1	1391	139100000	139199999	32.749	0.361442	19	0.320003	0.372756	521	hybrid depression
1	1392	139200000	139299999	33.8115	0.223964	15	0.220795	0.239099	941	hybrid vigor
1	1393	139300000	139399999	32.2981	0.42269	20	0.372756	0.852973	1187	hybrid depression
1	1394	139400000	139499999	32.2981	0.376979	20	0.372756	0.852973	789	hybrid depression
1	1395	139500000	139599999	32.749	0.361468	19	0.320003	0.372756	965	hybrid depression
1	1396	139600000	139699999	32.749	0.368627	19	0.320003	0.372756	1164	hybrid depression
1	1397	139700000	139799999	32.749	0.35067	19	0.320003	0.372756	795	hybrid depression
1	1398	139800000	139899999	33.2886	0.30093	18	0.286237	0.320003	1227	hybrid depression
1	1399	139900000	139999999	33.2886	0.293092	18	0.286237	0.320003	1232	hybrid depression
1	1400	140000000	140099999	32.2981	0.440791	20	0.372756	0.852973	928	hybrid depression
1	1401	140100000	140199999	32.2981	0.430915	20	0.372756	0.852973	1592	hybrid depression
1	1402	140200000	140299999	32.2981	0.379777	20	0.372756	0.852973	1297	hybrid depression
1	1403	140300000	140399999	32.2981	0.432381	20	0.372756	0.852973	1275	hybrid depression
1	1404	140400000	140499999	33.2886	0.307008	18	0.286237	0.320003	865	hybrid depression
1	1405	140500000	140599999	33.2886	0.300617	18	0.286237	0.320003	750	hybrid depression
1	1406	140600000	140699999	32.2981	0.390105	20	0.372756	0.852973	1643	hybrid depression
1	1407	140700000	140799999	34.0419	0.187632	12	0.173471	0.187796	1431	hybrid vigor
1	1408	140800000	140899999	33.5998	0.256717	16	0.239099	0.260463	1415	hybrid vigor
1	1409	140900000	140999999	32.2981	0.469274	20	0.372756	0.852973	1612	hybrid depression
1	1410	141000000	141099999	32.2981	0.460202	20	0.372756	0.852973	1437	hybrid depression
1	1411	141100000	141199999	32.2981	0.408279	20	0.372756	0.852973	1813	hybrid depression
1	1412	141200000	141299999	33.2671	0.26051	16	0.260463	0.286237	1357	hybrid depression
1	1413	141300000	141399999	32.749	0.335326	19	0.320003	0.372756	1179	hybrid depression
1	1414	141400000	141499999	32.749	0.367269	19	0.320003	0.372756	1336	hybrid depression
1	1415	141500000	141599999	32.749	0.368276	19	0.320003	0.372756	1838	hybrid depression
1	1416	141600000	141699999	32.2981	0.394595	20	0.372756	0.852973	1085	hybrid depression
1	1417	141700000	141799999	33.8115	0.234385	15	0.220795	0.239099	1071	hybrid vigor
1	1418	141800000	141899999	32.2981	0.434288	20	0.372756	0.852973	834	hybrid depression
1	1419	141900000	141999999	32.2981	0.41111	20	0.372756	0.852973	638	hybrid depression
1	1420	142000000	142099999	32.2981	0.382871	20	0.372756	0.852973	809	hybrid depression
1	1421	142100000	142199999	32.2981	0.440567	20	0.372756	0.852973	1997	hybrid depression
1	1422	142200000	142299999	32.2981	0.504449	20	0.372756	0.852973	1039	hybrid depression
1	1423	142300000	142399999	32.2981	0.589792	20	0.372756	0.852973	913	hybrid depression
1	1424	142400000	142499999	32.2981	0.491383	20	0.372756	0.852973	776	hybrid depression
1	1425	142500000	142599999	32.2981	0.446847	20	0.372756	0.852973	933	hybrid depression
1	1426	142600000	142699999	32.2981	0.412353	20	0.372756	0.852973	2051	hybrid depression
1	1427	142700000	142799999	32.2981	0.451516	20	0.372756	0.852973	1635	hybrid depression
1	1428	142800000	142899999	32.2981	0.404278	20	0.372756	0.852973	1804	hybrid depression
1	1429	142900000	142999999	32.749	0.360674	19	0.320003	0.372756	1105	hybrid depression
1	1430	143000000	143099999	32.749	0.33358	19	0.320003	0.372756	1423	hybrid depression
1	1431	143100000	143199999	32.749	0.352083	19	0.320003	0.372756	1176	hybrid depression
1	1432	143200000	143299999	32.2981	0.469716	20	0.372756	0.852973	1351	hybrid depression
1	1433	143300000	143399999	33.5998	0.258844	16	0.239099	0.260463	1087	hybrid vigor
1	1434	143400000	143499999	32.749	0.35468	19	0.320003	0.372756	1144	hybrid depression
1	1435	143500000	143599999	32.749	0.352296	19	0.320003	0.372756	1076	hybrid depression
1	1436	143600000	143699999	32.749	0.351722	19	0.320003	0.372756	1789	hybrid depression
1	1437	143700000	143799999	32.2981	0.434826	20	0.372756	0.852973	1499	hybrid depression
1	1438	143800000	143899999	32.2981	0.377279	20	0.372756	0.852973	1409	hybrid depression
1	1439	143900000	143999999	33.2671	0.269058	17	0.260463	0.286237	1178	hybrid depression
1	1440	144000000	144099999	32.749	0.358853	19	0.320003	0.372756	1660	hybrid depression
1	1441	144100000	144199999	32.2981	0.406979	20	0.372756	0.852973	1682	hybrid depression
1	1442	144200000	144299999	32.749	0.34918	19	0.320003	0.372756	2006	hybrid depression
1	1443	144300000	144399999	33.2886	0.308281	18	0.286237	0.320003	2109	hybrid depression
1	1444	144400000	144499999	33.2886	0.303607	18	0.286237	0.320003	1813	hybrid depression
1	1445	144500000	144599999	33.8115	0.232176	15	0.220795	0.239099	1586	hybrid vigor
1	1446	144600000	144699999	33.2886	0.313824	18	0.286237	0.320003	1605	hybrid depression
1	1447	144700000	144799999	33.2886	0.295655	18	0.286237	0.320003	2076	hybrid depression
1	1448	144800000	144899999	33.5711	0.145903	9	0.134063	0.146751	1975	hybrid vigor
1	1449	144900000	144999999	33.5711	0.140917	9	0.134063	0.146751	860	hybrid vigor
1	1450	145000000	145099999	33.5711	0.137726	9	0.134063	0.146751	839	hybrid vigor
1	1451	145100000	145199999	32.749	0.344376	19	0.320003	0.372756	1159	hybrid depression
1	1452	145200000	145299999	33.2886	0.307692	18	0.286237	0.320003	1176	hybrid depression
1	1453	145300000	145399999	32.749	0.324141	19	0.320003	0.372756	1638	hybrid depression
1	1454	145400000	145499999	33.2671	0.284827	17	0.260463	0.286237	1609	hybrid depression
1	1455	145500000	145599999	33.2671	0.2618	16	0.260463	0.286237	1252	hybrid depression
1	1456	145600000	145699999	33.2671	0.27091	17	0.260463	0.286237	1765	hybrid depression
1	1457	145700000	145799999	32.749	0.32758	19	0.320003	0.372756	1787	hybrid depression
1	1458	145800000	145899999	33.5998	0.252644	16	0.239099	0.260463	1006	hybrid vigor
1	1459	145900000	145999999	32.2981	0.405626	20	0.372756	0.852973	755	hybrid depression
1	1460	146000000	146099999	32.749	0.325961	19	0.320003	0.372756	1186	hybrid depression
1	1461	146100000	146199999	33.8115	0.237926	15	0.220795	0.239099	739	hybrid vigor
1	1462	146200000	146299999	33.2671	0.265635	17	0.260463	0.286237	682	hybrid depression
1	1463	146300000	146399999	33.2886	0.314187	18	0.286237	0.320003	1542	hybrid depression
1	1464	146400000	146499999	34.0419	0.185013	12	0.173471	0.187796	1855	hybrid vigor
1	1465	146500000	146599999	33.8115	0.229382	15	0.220795	0.239099	1752	hybrid vigor
1	1466	146600000	146699999	32.749	0.328992	19	0.320003	0.372756	1643	hybrid depression
1	1467	146700000	146799999	33.2671	0.2745	17	0.260463	0.286237	1297	hybrid depression
1	1468	146800000	146899999	32.749	0.364272	19	0.320003	0.372756	1619	hybrid depression
1	1469	146900000	146999999	33.8516	0.164384	11	0.159873	0.173471	1776	hybrid vigor
1	1470	147000000	147099999	33.8516	0.162443	10	0.159873	0.173471	1743	hybrid vigor
1	1471	147100000	147199999	33.8115	0.233226	15	0.220795	0.239099	1855	hybrid vigor
1	1472	147200000	147299999	33.2671	0.284198	17	0.260463	0.286237	1889	hybrid depression
1	1473	147300000	147399999	32.2981	0.397187	20	0.372756	0.852973	2360	hybrid depression
1	1474	147400000	147499999	33.5998	0.241949	16	0.239099	0.260463	1596	hybrid vigor
1	1475	147500000	147599999	33.2886	0.314027	18	0.286237	0.320003	1745	hybrid depression
1	1476	147600000	147699999	32.749	0.354828	19	0.320003	0.372756	1419	hybrid depression
1	1477	147700000	147799999	32.2981	0.388023	20	0.372756	0.852973	739	hybrid depression
1	1478	147800000	147899999	33.2886	0.312821	18	0.286237	0.320003	1240	hybrid depression
1	1479	147900000	147999999	32.2981	0.411379	20	0.372756	0.852973	1465	hybrid depression
1	1480	148000000	148099999	32.2981	0.425603	20	0.372756	0.852973	1252	hybrid depression
1	1481	148100000	148199999	32.2981	0.488497	20	0.372756	0.852973	1583	hybrid depression
1	1482	148200000	148299999	32.749	0.368843	19	0.320003	0.372756	1221	hybrid depression
1	1483	148300000	148399999	32.2981	0.375824	20	0.372756	0.852973	1493	hybrid depression
1	1484	148400000	148499999	32.2981	0.541743	20	0.372756	0.852973	1229	hybrid depression
1	1485	148500000	148599999	32.749	0.342051	19	0.320003	0.372756	953	hybrid depression
1	1486	148600000	148699999	32.2981	0.379272	20	0.372756	0.852973	1256	hybrid depression
1	1487	148700000	148799999	33.2886	0.292024	18	0.286237	0.320003	1006	hybrid depression
1	1488	148800000	148899999	32.2981	0.465589	20	0.372756	0.852973	1004	hybrid depression
1	1489	148900000	148999999	32.2981	0.518644	20	0.372756	0.852973	525	hybrid depression
1	1490	149000000	149099999	32.2981	0.457354	20	0.372756	0.852973	910	hybrid depression
1	1491	149100000	149199999	32.2981	0.437593	20	0.372756	0.852973	554	hybrid depression
1	1492	149200000	149299999	32.749	0.351864	19	0.320003	0.372756	629	hybrid depression
1	1493	149300000	149399999	33.2886	0.306679	18	0.286237	0.320003	481	hybrid depression
1	1494	149400000	149499999	32.2981	0.420693	20	0.372756	0.852973	368	hybrid depression
1	1495	149500000	149599999	32.749	0.364248	19	0.320003	0.372756	1261	hybrid depression
1	1496	149600000	149699999	32.2981	0.516622	20	0.372756	0.852973	771	hybrid depression
1	1497	149700000	149799999	32.2981	0.537536	20	0.372756	0.852973	865	hybrid depression
1	1498	149800000	149899999	32.2981	0.531825	20	0.372756	0.852973	905	hybrid depression
1	1499	149900000	149999999	32.2981	0.451382	20	0.372756	0.852973	1282	hybrid depression
1	1500	150000000	150099999	32.749	0.332849	19	0.320003	0.372756	1677	hybrid depression
1	1501	150100000	150199999	33.5998	0.250805	16	0.239099	0.260463	1354	hybrid vigor
1	1502	150200000	150299999	33.8115	0.226901	15	0.220795	0.239099	1262	hybrid vigor
1	1503	150300000	150399999	32.2981	0.412354	20	0.372756	0.852973	1404	hybrid depression
1	1504	150400000	150499999	33.6089	0.114527	7	0.10821	0.121648	1077	hybrid vigor
1	1505	150500000	150599999	33.3129	0.0721112	4	0.0635521	0.0789608	1203	inbreeding depression
1	1506	150600000	150699999	33.2886	0.291075	18	0.286237	0.320003	1215	hybrid depression
1	1507	150700000	150799999	33.2886	0.295116	18	0.286237	0.320003	1134	hybrid depression
1	1508	150800000	150899999	33.2886	0.317864	18	0.286237	0.320003	1366	hybrid depression
1	1509	150900000	150999999	33.8115	0.227145	15	0.220795	0.239099	965	hybrid vigor
1	1510	151000000	151099999	34.0419	0.175615	11	0.173471	0.187796	1272	hybrid vigor
1	1511	151100000	151199999	33.2886	0.299722	18	0.286237	0.320003	912	hybrid depression
1	1512	151200000	151299999	32.2981	0.455564	20	0.372756	0.852973	840	hybrid depression
1	1513	151300000	151399999	33.5711	0.139662	9	0.134063	0.146751	872	hybrid vigor
1	1514	151400000	151499999	32.749	0.341163	19	0.320003	0.372756	1332	hybrid depression
1	1515	151500000	151599999	33.8115	0.22415	15	0.220795	0.239099	1592	hybrid vigor
1	1516	151600000	151699999	34.0419	0.173972	11	0.173471	0.187796	1228	hybrid vigor
1	1517	151700000	151799999	33.2671	0.281529	17	0.260463	0.286237	1509	hybrid depression
1	1518	151800000	151899999	32.2981	0.414504	20	0.372756	0.852973	1240	hybrid depression
1	1519	151900000	151999999	32.2981	0.454887	20	0.372756	0.852973	1418	hybrid depression
1	1520	152000000	152099999	32.2981	0.427895	20	0.372756	0.852973	1460	hybrid depression
1	1521	152100000	152199999	32.749	0.332366	19	0.320003	0.372756	1889	hybrid depression
1	1522	152200000	152299999	33.5998	0.250075	16	0.239099	0.260463	954	hybrid vigor
1	1523	152300000	152399999	32.749	0.330303	19	0.320003	0.372756	820	hybrid depression
1	1524	152400000	152499999	33.2886	0.303236	18	0.286237	0.320003	1032	hybrid depression
1	1525	152500000	152599999	32.2981	0.373252	19	0.372756	0.852973	897	hybrid depression
1	1526	152600000	152699999	32.749	0.343885	19	0.320003	0.372756	1062	hybrid depression
1	1527	152700000	152799999	32.2981	0.392933	20	0.372756	0.852973	753	hybrid depression
1	1528	152800000	152899999	32.749	0.360221	19	0.320003	0.372756	856	hybrid depression
1	1529	152900000	152999999	33.2886	0.297828	18	0.286237	0.320003	1001	hybrid depression
1	1530	153000000	153099999	32.2981	0.416189	20	0.372756	0.852973	793	hybrid depression
1	1531	153100000	153199999	32.749	0.365384	19	0.320003	0.372756	1019	hybrid depression
1	1532	153200000	153299999	32.2981	0.390163	20	0.372756	0.852973	1157	hybrid depression
1	1533	153300000	153399999	33.5998	0.258502	16	0.239099	0.260463	1137	hybrid vigor
1	1534	153400000	153499999	33.8115	0.221642	14	0.220795	0.239099	1209	hybrid vigor
1	1535	153500000	153599999	33.5998	0.252224	16	0.239099	0.260463	957	hybrid vigor
1	1536	153600000	153699999	34.0419	0.176064	11	0.173471	0.187796	1318	hybrid vigor
1	1537	153700000	153799999	33.5711	0.140945	9	0.134063	0.146751	1676	hybrid vigor
1	1538	153800000	153899999	33.6562	0.193666	13	0.187796	0.203332	1245	hybrid vigor
1	1539	153900000	153999999	33.2886	0.31946	18	0.286237	0.320003	1689	hybrid depression
1	1540	154000000	154099999	33.2671	0.266079	17	0.260463	0.286237	1103	hybrid depression
1	1541	154100000	154199999	33.2671	0.271841	17	0.260463	0.286237	2129	hybrid depression
1	1542	154200000	154299999	33.2671	0.27367	17	0.260463	0.286237	1415	hybrid depression
1	1543	154300000	154399999	33.5998	0.258116	16	0.239099	0.260463	1280	hybrid vigor
1	1544	154400000	154499999	32.2981	0.385131	20	0.372756	0.852973	1204	hybrid depression
1	1545	154500000	154599999	32.2981	0.384674	20	0.372756	0.852973	1466	hybrid depression
1	1546	154600000	154699999	32.749	0.321171	18	0.320003	0.372756	1618	hybrid depression
1	1547	154700000	154799999	33.2886	0.3087	18	0.286237	0.320003	1342	hybrid depression
1	1548	154800000	154899999	33.2886	0.29184	18	0.286237	0.320003	1328	hybrid depression
1	1549	154900000	154999999	33.8115	0.239049	15	0.220795	0.239099	987	hybrid vigor
1	1550	155000000	155099999	32.749	0.329822	19	0.320003	0.372756	1146	hybrid depression
1	1551	155100000	155199999	32.2981	0.403689	20	0.372756	0.852973	1155	hybrid depression
1	1552	155200000	155299999	33.5998	0.24709	16	0.239099	0.260463	780	hybrid vigor
1	1553	155300000	155399999	33.8918	0.211357	14	0.203332	0.220795	524	hybrid vigor
1	1554	155400000	155499999	33.2671	0.285858	17	0.260463	0.286237	1301	hybrid depression
1	1555	155500000	155599999	33.8918	0.213857	14	0.203332	0.220795	1334	hybrid vigor
1	1556	155600000	155699999	34.0419	0.187172	12	0.173471	0.187796	1319	hybrid vigor
1	1557	155700000	155799999	33.2886	0.307769	18	0.286237	0.320003	1036	hybrid depression
1	1558	155800000	155899999	33.2671	0.261998	16	0.260463	0.286237	1678	hybrid depression
1	1559	155900000	155999999	32.2981	0.383406	20	0.372756	0.852973	1365	hybrid depression
1	1560	156000000	156099999	33.8918	0.209677	14	0.203332	0.220795	1158	hybrid vigor
1	1561	156100000	156199999	33.8115	0.235184	15	0.220795	0.239099	1155	hybrid vigor
1	1562	156200000	156299999	32.749	0.35426	19	0.320003	0.372756	1051	hybrid depression
1	1563	156300000	156399999	33.2671	0.277197	17	0.260463	0.286237	1290	hybrid depression
1	1564	156400000	156499999	33.2671	0.278075	17	0.260463	0.286237	892	hybrid depression
1	1565	156500000	156599999	32.749	0.327471	19	0.320003	0.372756	1375	hybrid depression
1	1566	156600000	156699999	33.5998	0.244851	16	0.239099	0.260463	1233	hybrid vigor
1	1567	156700000	156799999	33.5998	0.246848	16	0.239099	0.260463	1246	hybrid vigor
1	1568	156800000	156899999	32.749	0.361046	19	0.320003	0.372756	983	hybrid depression
1	1569	156900000	156999999	32.2981	0.387304	20	0.372756	0.852973	1038	hybrid depression
1	1570	157000000	157099999	33.2886	0.290288	18	0.286237	0.320003	918	hybrid depression
1	1571	157100000	157199999	33.6562	0.202156	13	0.187796	0.203332	1190	hybrid vigor
1	1572	157200000	157299999	33.8115	0.229763	15	0.220795	0.239099	745	hybrid vigor
1	1573	157300000	157399999	33.5998	0.240352	15	0.239099	0.260463	646	hybrid vigor
1	1574	157400000	157499999	33.2671	0.279017	17	0.260463	0.286237	887	hybrid depression
1	1575	157500000	157599999	32.2981	0.514162	20	0.372756	0.852973	1012	hybrid depression
1	1576	157600000	157699999	32.2981	0.38921	20	0.372756	0.852973	848	hybrid depression
1	1577	157700000	157799999	32.2981	0.461069	20	0.372756	0.852973	1086	hybrid depression
1	1578	157800000	157899999	32.2981	0.422465	20	0.372756	0.852973	1031	hybrid depression
1	1579	157900000	157999999	32.749	0.360885	19	0.320003	0.372756	978	hybrid depression
1	1580	158000000	158099999	32.2981	0.40032	20	0.372756	0.852973	818	hybrid depression
1	1581	158100000	158199999	32.2981	0.377107	20	0.372756	0.852973	773	hybrid depression
1	1582	158200000	158299999	33.2886	0.30316	18	0.286237	0.320003	811	hybrid depression
1	1583	158300000	158399999	33.2886	0.317604	18	0.286237	0.320003	951	hybrid depression
1	1584	158400000	158499999	32.749	0.363773	19	0.320003	0.372756	662	hybrid depression
1	1585	158500000	158599999	32.749	0.361381	19	0.320003	0.372756	1182	hybrid depression
1	1586	158600000	158699999	33.2671	0.267951	17	0.260463	0.286237	1013	hybrid depression
1	1587	158700000	158799999	33.6562	0.195559	13	0.187796	0.203332	916	hybrid vigor
1	1588	158800000	158899999	33.8115	0.237991	15	0.220795	0.239099	1090	hybrid vigor
1	1589	158900000	158999999	33.2886	0.317458	18	0.286237	0.320003	1125	hybrid depression
1	1590	159000000	159099999	33.2886	0.314363	18	0.286237	0.320003	901	hybrid depression
1	1591	159100000	159199999	32.2981	0.381354	20	0.372756	0.852973	724	hybrid depression
1	1592	159200000	159299999	33.2671	0.283574	17	0.260463	0.286237	575	hybrid depression
1	1593	159300000	159399999	33.8115	0.224073	15	0.220795	0.239099	762	hybrid vigor
1	1594	159400000	159499999	33.2671	0.283765	17	0.260463	0.286237	1263	hybrid depression
1	1595	159500000	159599999	33.6562	0.190132	12	0.187796	0.203332	1022	hybrid vigor
1	1596	159600000	159699999	33.2886	0.29411	18	0.286237	0.320003	1828	hybrid depression
1	1597	159700000	159799999	34.0419	0.185983	12	0.173471	0.187796	1748	hybrid vigor
1	1598	159800000	159899999	32.749	0.326242	19	0.320003	0.372756	1307	hybrid depression
1	1599	159900000	159999999	33.2886	0.288445	17	0.286237	0.320003	951	hybrid depression
1	1600	160000000	160099999	33.5998	0.242185	16	0.239099	0.260463	1094	hybrid vigor
1	1601	160100000	160199999	33.2886	0.298979	18	0.286237	0.320003	1672	hybrid depression
1	1602	160200000	160299999	32.749	0.34592	19	0.320003	0.372756	1612	hybrid depression
1	1603	160300000	160399999	33.8115	0.224371	15	0.220795	0.239099	1269	hybrid vigor
1	1604	160400000	160499999	33.8115	0.231706	15	0.220795	0.239099	1005	hybrid vigor
1	1605	160500000	160599999	33.2671	0.270758	17	0.260463	0.286237	1342	hybrid depression
1	1606	160600000	160699999	32.749	0.369124	19	0.320003	0.372756	1547	hybrid depression
1	1607	160700000	160799999	33.2886	0.309224	18	0.286237	0.320003	1561	hybrid depression
1	1608	160800000	160899999	32.2981	0.387178	20	0.372756	0.852973	1376	hybrid depression
1	1609	160900000	160999999	32.2981	0.424225	20	0.372756	0.852973	1756	hybrid depression
1	1610	161000000	161099999	32.2981	0.412441	20	0.372756	0.852973	1668	hybrid depression
1	1611	161100000	161199999	32.2981	0.396765	20	0.372756	0.852973	1420	hybrid depression
1	1612	161200000	161299999	33.2671	0.273362	17	0.260463	0.286237	1522	hybrid depression
1	1613	161300000	161399999	33.8918	0.218581	14	0.203332	0.220795	1535	hybrid vigor
1	1614	161400000	161499999	33.8516	0.16554	11	0.159873	0.173471	1648	hybrid vigor
1	1615	161500000	161599999	32.749	0.324202	19	0.320003	0.372756	1256	hybrid depression
1	1616	161600000	161699999	33.2886	0.301975	18	0.286237	0.320003	1271	hybrid depression
1	1617	161700000	161799999	33.2671	0.274216	17	0.260463	0.286237	1591	hybrid depression
1	1618	161800000	161899999	33.2886	0.31188	18	0.286237	0.320003	2227	hybrid depression
1	1619	161900000	161999999	32.749	0.346914	19	0.320003	0.372756	1046	hybrid depression
1	1620	162000000	162099999	33.5998	0.251774	16	0.239099	0.260463	1823	hybrid vigor
1	1621	162100000	162199999	33.8115	0.221972	14	0.220795	0.239099	1459	hybrid vigor
1	1622	162200000	162299999	33.5998	0.239942	15	0.239099	0.260463	1912	hybrid vigor
1	1623	162300000	162399999	33.5998	0.25483	16	0.239099	0.260463	1215	hybrid vigor
1	1624	162400000	162499999	33.8918	0.214265	14	0.203332	0.220795	1277	hybrid vigor
1	1625	162500000	162599999	33.2671	0.263947	17	0.260463	0.286237	1011	hybrid depression
1	1626	162600000	162699999	33.5998	0.245464	16	0.239099	0.260463	1102	hybrid vigor
1	1627	162700000	162799999	33.5998	0.25884	16	0.239099	0.260463	1348	hybrid vigor
1	1628	162800000	162899999	33.5998	0.243387	16	0.239099	0.260463	1551	hybrid vigor
1	1629	162900000	162999999	33.2886	0.30916	18	0.286237	0.320003	1824	hybrid depression
1	1630	163000000	163099999	33.2886	0.295755	18	0.286237	0.320003	1326	hybrid depression
1	1631	163100000	163199999	33.2671	0.272902	17	0.260463	0.286237	895	hybrid depression
1	1632	163200000	163299999	33.5998	0.260115	16	0.239099	0.260463	1086	hybrid vigor
1	1633	163300000	163399999	32.749	0.32238	19	0.320003	0.372756	1023	hybrid depression
1	1634	163400000	163499999	33.8516	0.168897	11	0.159873	0.173471	681	hybrid vigor
1	1635	163500000	163599999	33.2886	0.317833	18	0.286237	0.320003	599	hybrid depression
1	1636	163600000	163699999	34.0419	0.178524	12	0.173471	0.187796	894	hybrid vigor
1	1637	163700000	163799999	33.1891	0.0634456	3	0.0452095	0.0635521	769	inbreeding depression
1	1638	163800000	163899999	33.2886	0.291182	18	0.286237	0.320003	709	hybrid depression
1	1639	163900000	163999999	33.5998	0.259648	16	0.239099	0.260463	1705	hybrid vigor
1	1640	164000000	164099999	33.8516	0.166567	11	0.159873	0.173471	1691	hybrid vigor
1	1641	164100000	164199999	32.749	0.336298	19	0.320003	0.372756	1788	hybrid depression
1	1642	164200000	164299999	33.2671	0.285178	17	0.260463	0.286237	1449	hybrid depression
1	1643	164300000	164399999	33.8918	0.213605	14	0.203332	0.220795	1332	hybrid vigor
1	1644	164400000	164499999	33.6562	0.199546	13	0.187796	0.203332	1086	hybrid vigor
1	1645	164500000	164599999	33.2886	0.301644	18	0.286237	0.320003	1166	hybrid depression
1	1646	164600000	164699999	33.5998	0.242299	16	0.239099	0.260463	1064	hybrid vigor
1	1647	164700000	164799999	33.2671	0.282056	17	0.260463	0.286237	978	hybrid depression
1	1648	164800000	164899999	33.8115	0.224914	15	0.220795	0.239099	1570	hybrid vigor
1	1649	164900000	164999999	33.2886	0.293034	18	0.286237	0.320003	1195	hybrid depression
1	1650	165000000	165099999	33.5998	0.24716	16	0.239099	0.260463	1221	hybrid vigor
1	1651	165100000	165199999	34.0419	0.179027	12	0.173471	0.187796	702	hybrid vigor
1	1652	165200000	165299999	33.8516	0.160726	10	0.159873	0.173471	759	hybrid vigor
1	1653	165300000	165399999	33.8516	0.168265	11	0.159873	0.173471	758	hybrid vigor
1	1654	165400000	165499999	33.5711	0.144611	9	0.134063	0.146751	901	hybrid vigor
1	1655	165500000	165599999	33.8918	0.212109	14	0.203332	0.220795	1088	hybrid vigor
1	1656	165600000	165699999	33.6562	0.194814	13	0.187796	0.203332	490	hybrid vigor
1	1657	165700000	165799999	34.0419	0.177175	12	0.173471	0.187796	915	hybrid vigor
1	1658	165800000	165899999	33.8918	0.215671	14	0.203332	0.220795	1264	hybrid vigor
1	1659	165900000	165999999	33.7053	0.0971536	5	0.0945452	0.10821	929	hybrid vigor
1	1660	166000000	166099999	34.0419	0.179066	12	0.173471	0.187796	857	hybrid vigor
1	1661	166100000	166199999	34.0419	0.18217	12	0.173471	0.187796	1686	hybrid vigor
1	1662	166200000	166299999	33.3129	0.0738718	4	0.0635521	0.0789608	1797	inbreeding depression
1	1663	166300000	166399999	33.5711	0.144321	9	0.134063	0.146751	1110	hybrid vigor
1	1664	166400000	166499999	33.6562	0.19294	13	0.187796	0.203332	1688	hybrid vigor
1	1665	166500000	166599999	33.6562	0.196406	13	0.187796	0.203332	1463	hybrid vigor
1	1666	166600000	166699999	34.0419	0.187657	12	0.173471	0.187796	1100	hybrid vigor
1	1667	166700000	166799999	33.2671	0.261235	16	0.260463	0.286237	713	hybrid depression
1	1668	166800000	166899999	33.8918	0.212329	14	0.203332	0.220795	800	hybrid vigor
1	1669	166900000	166999999	32.749	0.332334	19	0.320003	0.372756	1306	hybrid depression
1	1670	167000000	167099999	33.2671	0.27602	17	0.260463	0.286237	1000	hybrid depression
1	1671	167100000	167199999	33.8516	0.168889	11	0.159873	0.173471	1351	hybrid vigor
1	1672	167200000	167299999	33.8115	0.233534	15	0.220795	0.239099	964	hybrid vigor
1	1673	167300000	167399999	32.749	0.334143	19	0.320003	0.372756	1011	hybrid depression
1	1674	167400000	167499999	33.6562	0.200153	13	0.187796	0.203332	1410	hybrid vigor
1	1675	167500000	167599999	33.8918	0.206191	14	0.203332	0.220795	1261	hybrid vigor
1	1676	167600000	167699999	33.5998	0.245078	16	0.239099	0.260463	726	hybrid vigor
1	1677	167700000	167799999	33.5998	0.255954	16	0.239099	0.260463	865	hybrid vigor
1	1678	167800000	167899999	33.2671	0.27515	17	0.260463	0.286237	642	hybrid depression
1	1679	167900000	167999999	33.8442	0.127558	8	0.121648	0.134063	1094	hybrid vigor
1	1680	168000000	168099999	33.2886	0.30097	18	0.286237	0.320003	1088	hybrid depression
1	1681	168100000	168199999	33.8511	0.155181	10	0.146751	0.159873	1064	hybrid vigor
1	1682	168200000	168299999	33.5711	0.134247	8	0.134063	0.146751	801	hybrid vigor
1	1683	168300000	168399999	33.8442	0.13131	8	0.121648	0.134063	707	hybrid vigor
1	1684	168400000	168499999	33.7053	0.104142	6	0.0945452	0.10821	930	hybrid vigor
1	1685	168500000	168599999	33.8516	0.164492	11	0.159873	0.173471	889	hybrid vigor
1	1686	168600000	168699999	33.7053	0.101904	6	0.0945452	0.10821	881	hybrid vigor
1	1687	168700000	168799999	33.6089	0.120245	7	0.10821	0.121648	610	hybrid vigor
1	1688	168800000	168899999	33.8115	0.227611	15	0.220795	0.239099	736	hybrid vigor
1	1689	168900000	168999999	33.8918	0.217732	14	0.203332	0.220795	831	hybrid vigor
1	1690	169000000	169099999	33.1891	0.059744	3	0.0452095	0.0635521	976	inbreeding depression
1	1691	169100000	169199999	33.7053	0.104313	6	0.0945452	0.10821	823	hybrid vigor
1	1692	169200000	169299999	34.0419	0.179542	12	0.173471	0.187796	841	hybrid vigor
1	1693	169300000	169399999	33.2886	0.312386	18	0.286237	0.320003	783	hybrid depression
1	1694	169400000	169499999	33.5998	0.260457	16	0.239099	0.260463	528	hybrid vigor
1	1695	169500000	169599999	33.5711	0.140928	9	0.134063	0.146751	271	hybrid vigor
1	1696	169600000	169699999	33.8511	0.147659	9	0.146751	0.159873	625	hybrid vigor
1	1697	169700000	169799999	34.0419	0.178204	12	0.173471	0.187796	834	hybrid vigor
1	1698	169800000	169899999	33.3129	0.076566	4	0.0635521	0.0789608	684	inbreeding depression
1	1700	170000000	170099999	32.648	0.014636	1	0	0.0198548	545	inbreeding depression
1	1701	170100000	170199999	33.1891	0.0526156	2	0.0452095	0.0635521	741	inbreeding depression
1	1702	170200000	170299999	33.1891	0.0458239	2	0.0452095	0.0635521	769	inbreeding depression
1	1703	170300000	170399999	33.1891	0.0581149	3	0.0452095	0.0635521	571	inbreeding depression
1	1704	170400000	170499999	33.4718	0.0797823	4	0.0789608	0.0945452	674	inbreeding depression
1	1705	170500000	170599999	33.3129	0.0783702	4	0.0635521	0.0789608	1069	inbreeding depression
1	1708	170800000	170899999	33.1738	0.0362206	2	0.0198548	0.0452095	1449	inbreeding depression
1	1709	170900000	170999999	32.648	0.0048075	1	0	0.0198548	1698	inbreeding depression
1	1710	171000000	171099999	33.1738	0.0330622	2	0.0198548	0.0452095	1218	inbreeding depression
1	1711	171100000	171199999	33.4718	0.089319	5	0.0789608	0.0945452	1248	inbreeding depression
1	1712	171200000	171299999	32.749	0.371646	19	0.320003	0.372756	673	hybrid depression
1	1713	171300000	171399999	33.8516	0.167838	11	0.159873	0.173471	541	hybrid vigor
1	1714	171400000	171499999	33.3129	0.0714785	4	0.0635521	0.0789608	907	inbreeding depression
1	1717	171700000	171799999	32.648	0.00250369	1	0	0.0198548	898	inbreeding depression
1	1718	171800000	171899999	33.1891	0.0556813	3	0.0452095	0.0635521	776	inbreeding depression
1	1720	172000000	172099999	32.648	0.0189829	1	0	0.0198548	1091	inbreeding depression
1	1721	172100000	172199999	33.8442	0.127983	8	0.121648	0.134063	844	hybrid vigor
1	1722	172200000	172299999	33.1891	0.053477	3	0.0452095	0.0635521	800	inbreeding depression
1	1723	172300000	172399999	33.1891	0.055991	3	0.0452095	0.0635521	690	inbreeding depression
1	1724	172400000	172499999	33.5711	0.138269	9	0.134063	0.146751	668	hybrid vigor
1	1725	172500000	172599999	33.1891	0.0554795	3	0.0452095	0.0635521	922	inbreeding depression
1	1726	172600000	172699999	33.1891	0.0573718	3	0.0452095	0.0635521	807	inbreeding depression
1	1727	172700000	172799999	33.1891	0.052721	2	0.0452095	0.0635521	988	inbreeding depression
1	1728	172800000	172899999	33.1891	0.0454047	2	0.0452095	0.0635521	744	inbreeding depression
1	1729	172900000	172999999	33.1738	0.0347839	2	0.0198548	0.0452095	1244	inbreeding depression
1	1730	173000000	173099999	33.1891	0.0605318	3	0.0452095	0.0635521	1329	inbreeding depression
1	1731	173100000	173199999	33.1738	0.0233359	1	0.0198548	0.0452095	1323	inbreeding depression
1	1732	173200000	173299999	33.1738	0.0292406	1	0.0198548	0.0452095	1266	inbreeding depression
1	1733	173300000	173399999	33.1891	0.0490537	2	0.0452095	0.0635521	1290	inbreeding depression
1	1735	173500000	173599999	32.648	0.0163901	1	0	0.0198548	1254	inbreeding depression
1	1736	173600000	173699999	33.6562	0.187828	12	0.187796	0.203332	1564	hybrid vigor
1	1741	174100000	174199999	33.1738	0.021889	1	0.0198548	0.0452095	1656	inbreeding depression
1	1742	174200000	174299999	33.1738	0.020695	1	0.0198548	0.0452095	1353	inbreeding depression
1	1743	174300000	174399999	33.3129	0.0675321	3	0.0635521	0.0789608	902	inbreeding depression
1	1744	174400000	174499999	33.5998	0.255516	16	0.239099	0.260463	1236	hybrid vigor
1	1745	174500000	174599999	33.5998	0.249047	16	0.239099	0.260463	717	hybrid vigor
1	1746	174600000	174699999	33.8442	0.128908	8	0.121648	0.134063	650	hybrid vigor
1	1747	174700000	174799999	32.648	0.0140698	1	0	0.0198548	866	inbreeding depression
1	1748	174800000	174899999	33.8442	0.1293	8	0.121648	0.134063	581	hybrid vigor
1	1749	174900000	174999999	33.7053	0.103593	6	0.0945452	0.10821	595	hybrid vigor
1	1750	175000000	175099999	33.8511	0.150064	10	0.146751	0.159873	1018	hybrid vigor
1	1751	175100000	175199999	33.6089	0.111652	6	0.10821	0.121648	606	hybrid vigor
1	1752	175200000	175299999	33.6089	0.116314	7	0.10821	0.121648	749	hybrid vigor
1	1753	175300000	175399999	33.6089	0.117345	7	0.10821	0.121648	620	hybrid vigor
1	1754	175400000	175499999	33.1738	0.0282209	1	0.0198548	0.0452095	503	inbreeding depression
1	1755	175500000	175599999	33.1891	0.0544856	3	0.0452095	0.0635521	558	inbreeding depression
1	1756	175600000	175699999	33.1891	0.0553827	3	0.0452095	0.0635521	732	inbreeding depression
1	1757	175700000	175799999	33.1738	0.0207169	1	0.0198548	0.0452095	1057	inbreeding depression
1	1758	175800000	175899999	33.8442	0.131591	8	0.121648	0.134063	819	hybrid vigor
1	1759	175900000	175999999	33.8442	0.123085	7	0.121648	0.134063	457	hybrid vigor
1	1760	176000000	176099999	33.3129	0.0650708	3	0.0635521	0.0789608	900	inbreeding depression
1	1761	176100000	176199999	33.3129	0.0673428	3	0.0635521	0.0789608	1065	inbreeding depression
1	1762	176200000	176299999	33.3129	0.0647724	3	0.0635521	0.0789608	1124	inbreeding depression
1	1763	176300000	176399999	33.3129	0.0766383	4	0.0635521	0.0789608	702	inbreeding depression
1	1764	176400000	176499999	33.6089	0.115477	7	0.10821	0.121648	1095	hybrid vigor
1	1765	176500000	176599999	33.8516	0.168718	11	0.159873	0.173471	1040	hybrid vigor
1	1766	176600000	176699999	33.4718	0.0816589	4	0.0789608	0.0945452	1093	inbreeding depression
1	1767	176700000	176799999	33.7053	0.103994	6	0.0945452	0.10821	1237	hybrid vigor
1	1768	176800000	176899999	33.2886	0.294012	18	0.286237	0.320003	1289	hybrid depression
1	1769	176900000	176999999	32.749	0.369123	19	0.320003	0.372756	1126	hybrid depression
1	1770	177000000	177099999	33.5998	0.241999	16	0.239099	0.260463	915	hybrid vigor
1	1771	177100000	177199999	33.8442	0.125643	8	0.121648	0.134063	731	hybrid vigor
1	1772	177200000	177299999	33.8918	0.209756	14	0.203332	0.220795	985	hybrid vigor
1	1773	177300000	177399999	33.5711	0.142985	9	0.134063	0.146751	288	hybrid vigor
1	1774	177400000	177499999	33.8516	0.161485	10	0.159873	0.173471	572	hybrid vigor
1	1775	177500000	177599999	33.8442	0.132581	8	0.121648	0.134063	626	hybrid vigor
1	1776	177600000	177699999	33.5711	0.137243	8	0.134063	0.146751	1053	hybrid vigor
1	1777	177700000	177799999	33.7053	0.0992318	5	0.0945452	0.10821	1089	hybrid vigor
1	1778	177800000	177899999	33.7053	0.0950049	5	0.0945452	0.10821	1146	hybrid vigor
1	1779	177900000	177999999	33.3129	0.0640535	3	0.0635521	0.0789608	975	inbreeding depression
1	1780	178000000	178099999	33.4718	0.0944754	5	0.0789608	0.0945452	691	inbreeding depression
1	1781	178100000	178199999	33.3129	0.0783863	4	0.0635521	0.0789608	800	inbreeding depression
1	1782	178200000	178299999	33.5711	0.13981	9	0.134063	0.146751	1537	hybrid vigor
1	1783	178300000	178399999	33.5711	0.140544	9	0.134063	0.146751	1706	hybrid vigor
1	1784	178400000	178499999	33.8115	0.223357	14	0.220795	0.239099	1288	hybrid vigor
1	1785	178500000	178599999	33.5998	0.25546	16	0.239099	0.260463	1365	hybrid vigor
1	1786	178600000	178699999	32.2981	0.38093	20	0.372756	0.852973	1128	hybrid depression
1	1787	178700000	178799999	33.6089	0.118619	7	0.10821	0.121648	1352	hybrid vigor
1	1788	178800000	178899999	33.1891	0.063201	3	0.0452095	0.0635521	1229	inbreeding depression
1	1789	178900000	178999999	33.4718	0.0799229	4	0.0789608	0.0945452	1241	inbreeding depression
1	1790	179000000	179099999	33.8918	0.21893	14	0.203332	0.220795	894	hybrid vigor
1	1791	179100000	179199999	33.8516	0.167067	11	0.159873	0.173471	1788	hybrid vigor
1	1792	179200000	179299999	33.8516	0.171108	11	0.159873	0.173471	876	hybrid vigor
1	1793	179300000	179399999	33.5711	0.141191	9	0.134063	0.146751	661	hybrid vigor
1	1794	179400000	179499999	33.7053	0.0961556	5	0.0945452	0.10821	803	hybrid vigor
1	1795	179500000	179599999	33.6089	0.110537	6	0.10821	0.121648	930	hybrid vigor
1	1796	179600000	179699999	33.8442	0.130662	8	0.121648	0.134063	504	hybrid vigor
1	1797	179700000	179799999	33.8511	0.158867	10	0.146751	0.159873	527	hybrid vigor
1	1798	179800000	179899999	33.8442	0.133474	8	0.121648	0.134063	558	hybrid vigor
1	1799	179900000	179999999	33.1738	0.0246726	1	0.0198548	0.0452095	594	inbreeding depression
1	1800	180000000	180099999	33.1891	0.046163	2	0.0452095	0.0635521	334	inbreeding depression
1	1801	180100000	180199999	33.7053	0.101698	6	0.0945452	0.10821	800	hybrid vigor
1	1802	180200000	180299999	33.3129	0.074653	4	0.0635521	0.0789608	706	inbreeding depression
1	1803	180300000	180399999	33.4718	0.0809869	4	0.0789608	0.0945452	841	inbreeding depression
1	1804	180400000	180499999	33.7053	0.107411	6	0.0945452	0.10821	1029	hybrid vigor
1	1805	180500000	180599999	33.3129	0.0732938	4	0.0635521	0.0789608	1076	inbreeding depression
1	1806	180600000	180699999	33.6089	0.114634	7	0.10821	0.121648	895	hybrid vigor
1	1807	180700000	180799999	33.7053	0.102137	6	0.0945452	0.10821	706	hybrid vigor
1	1808	180800000	180899999	33.2671	0.274555	17	0.260463	0.286237	819	hybrid depression
1	1809	180900000	180999999	33.1891	0.0581579	3	0.0452095	0.0635521	1058	inbreeding depression
1	1810	181000000	181099999	33.1891	0.0612533	3	0.0452095	0.0635521	895	inbreeding depression
1	1811	181100000	181199999	33.1891	0.0576826	3	0.0452095	0.0635521	1093	inbreeding depression
1	1812	181200000	181299999	33.8511	0.148581	9	0.146751	0.159873	968	hybrid vigor
1	1813	181300000	181399999	33.1891	0.0592262	3	0.0452095	0.0635521	1056	inbreeding depression
1	1814	181400000	181499999	33.7053	0.0994477	6	0.0945452	0.10821	884	hybrid vigor
1	1815	181500000	181599999	33.6089	0.115566	7	0.10821	0.121648	638	hybrid vigor
1	1816	181600000	181699999	33.8511	0.151586	10	0.146751	0.159873	980	hybrid vigor
1	1817	181700000	181799999	33.7053	0.104202	6	0.0945452	0.10821	1133	hybrid vigor
1	1818	181800000	181899999	33.7053	0.0980559	5	0.0945452	0.10821	877	hybrid vigor
1	1819	181900000	181999999	33.7053	0.105822	6	0.0945452	0.10821	1092	hybrid vigor
1	1820	182000000	182099999	33.4718	0.0827952	4	0.0789608	0.0945452	953	inbreeding depression
1	1821	182100000	182199999	33.4718	0.0855956	5	0.0789608	0.0945452	744	inbreeding depression
1	1822	182200000	182299999	33.3129	0.0721893	4	0.0635521	0.0789608	654	inbreeding depression
1	1823	182300000	182399999	33.4718	0.0812508	4	0.0789608	0.0945452	575	inbreeding depression
1	1824	182400000	182499999	33.6089	0.109878	6	0.10821	0.121648	864	hybrid vigor
1	1825	182500000	182599999	33.4718	0.0838303	4	0.0789608	0.0945452	602	inbreeding depression
1	1826	182600000	182699999	33.1891	0.0613839	3	0.0452095	0.0635521	765	inbreeding depression
1	1827	182700000	182799999	33.1891	0.0600152	3	0.0452095	0.0635521	630	inbreeding depression
1	1828	182800000	182899999	33.1891	0.0620728	3	0.0452095	0.0635521	843	inbreeding depression
1	1829	182900000	182999999	33.1738	0.0374994	2	0.0198548	0.0452095	898	inbreeding depression
1	1830	183000000	183099999	33.1891	0.0575313	3	0.0452095	0.0635521	670	inbreeding depression
1	1831	183100000	183199999	33.6089	0.117956	7	0.10821	0.121648	628	hybrid vigor
1	1832	183200000	183299999	33.8442	0.132663	8	0.121648	0.134063	820	hybrid vigor
1	1833	183300000	183399999	33.8442	0.131809	8	0.121648	0.134063	662	hybrid vigor
1	1834	183400000	183499999	33.8442	0.124107	7	0.121648	0.134063	628	hybrid vigor
1	1835	183500000	183599999	33.8516	0.163916	11	0.159873	0.173471	547	hybrid vigor
1	1836	183600000	183699999	33.3129	0.0787508	4	0.0635521	0.0789608	768	inbreeding depression
1	1837	183700000	183799999	33.3129	0.0681025	3	0.0635521	0.0789608	586	inbreeding depression
1	1838	183800000	183899999	33.8442	0.124732	7	0.121648	0.134063	758	hybrid vigor
1	1839	183900000	183999999	34.0419	0.186642	12	0.173471	0.187796	657	hybrid vigor
1	1840	184000000	184099999	33.8511	0.147597	9	0.146751	0.159873	691	hybrid vigor
1	1841	184100000	184199999	33.5711	0.142653	9	0.134063	0.146751	760	hybrid vigor
1	1842	184200000	184299999	33.6089	0.111608	6	0.10821	0.121648	655	hybrid vigor
1	1843	184300000	184399999	33.5711	0.137437	9	0.134063	0.146751	868	hybrid vigor
1	1844	184400000	184499999	33.6562	0.187918	12	0.187796	0.203332	593	hybrid vigor
1	1845	184500000	184599999	33.6562	0.194631	13	0.187796	0.203332	276	hybrid vigor
1	1846	184600000	184699999	33.5711	0.14423	9	0.134063	0.146751	299	hybrid vigor
1	1847	184700000	184799999	33.8442	0.125093	8	0.121648	0.134063	787	hybrid vigor
1	1848	184800000	184899999	33.8511	0.153924	10	0.146751	0.159873	907	hybrid vigor
1	1849	184900000	184999999	33.8442	0.132059	8	0.121648	0.134063	458	hybrid vigor
1	1850	185000000	185099999	33.4718	0.0916795	5	0.0789608	0.0945452	617	inbreeding depression
1	1851	185100000	185199999	33.1891	0.0598511	3	0.0452095	0.0635521	1166	inbreeding depression
1	1852	185200000	185299999	33.1738	0.0225872	1	0.0198548	0.0452095	1008	inbreeding depression
1	1853	185300000	185399999	33.8442	0.127932	8	0.121648	0.134063	743	hybrid vigor
1	1854	185400000	185499999	33.4718	0.0897609	5	0.0789608	0.0945452	677	inbreeding depression
1	1855	185500000	185599999	33.5711	0.13466	8	0.134063	0.146751	1012	hybrid vigor
1	1856	185600000	185699999	33.8115	0.232497	15	0.220795	0.239099	1226	hybrid vigor
1	1857	185700000	185799999	33.8511	0.151226	10	0.146751	0.159873	1369	hybrid vigor
1	1858	185800000	185899999	33.5711	0.134683	8	0.134063	0.146751	916	hybrid vigor
1	1859	185900000	185999999	33.6089	0.118989	7	0.10821	0.121648	842	hybrid vigor
1	1860	186000000	186099999	33.8442	0.133382	8	0.121648	0.134063	642	hybrid vigor
1	1861	186100000	186199999	33.5998	0.252179	16	0.239099	0.260463	580	hybrid vigor
1	1862	186200000	186299999	33.8516	0.166712	11	0.159873	0.173471	747	hybrid vigor
1	1863	186300000	186399999	33.4718	0.0886568	5	0.0789608	0.0945452	670	inbreeding depression
1	1864	186400000	186499999	33.6089	0.116809	7	0.10821	0.121648	706	hybrid vigor
1	1865	186500000	186599999	33.6089	0.119321	7	0.10821	0.121648	894	hybrid vigor
1	1866	186600000	186699999	33.3129	0.0651789	3	0.0635521	0.0789608	1154	inbreeding depression
1	1867	186700000	186799999	33.7053	0.103466	6	0.0945452	0.10821	1310	hybrid vigor
1	1868	186800000	186899999	33.8511	0.14708	9	0.146751	0.159873	1192	hybrid vigor
1	1869	186900000	186999999	33.4718	0.0918753	5	0.0789608	0.0945452	881	inbreeding depression
1	1870	187000000	187099999	33.4718	0.0828595	4	0.0789608	0.0945452	929	inbreeding depression
1	1871	187100000	187199999	33.5998	0.2437	16	0.239099	0.260463	870	hybrid vigor
1	1872	187200000	187299999	33.2671	0.268204	17	0.260463	0.286237	605	hybrid depression
1	1873	187300000	187399999	33.1891	0.0495624	2	0.0452095	0.0635521	837	inbreeding depression
1	1874	187400000	187499999	33.6089	0.108637	6	0.10821	0.121648	589	hybrid vigor
1	1875	187500000	187599999	33.6089	0.113813	7	0.10821	0.121648	637	hybrid vigor
1	1876	187600000	187699999	33.4718	0.0847262	5	0.0789608	0.0945452	746	inbreeding depression
1	1877	187700000	187799999	33.4718	0.087093	5	0.0789608	0.0945452	900	inbreeding depression
1	1878	187800000	187899999	33.1891	0.05939	3	0.0452095	0.0635521	1233	inbreeding depression
1	1879	187900000	187999999	33.5711	0.144802	9	0.134063	0.146751	1058	hybrid vigor
1	1880	188000000	188099999	33.7053	0.106209	6	0.0945452	0.10821	629	hybrid vigor
1	1881	188100000	188199999	34.0419	0.186031	12	0.173471	0.187796	1153	hybrid vigor
1	1882	188200000	188299999	33.8511	0.147912	9	0.146751	0.159873	587	hybrid vigor
1	1883	188300000	188399999	33.8442	0.12168	7	0.121648	0.134063	518	hybrid vigor
1	1884	188400000	188499999	33.8516	0.160691	10	0.159873	0.173471	576	hybrid vigor
1	1885	188500000	188599999	33.8511	0.148683	9	0.146751	0.159873	584	hybrid vigor
1	1886	188600000	188699999	33.1738	0.0336317	2	0.0198548	0.0452095	1315	inbreeding depression
1	1887	188700000	188799999	33.1738	0.03046	1	0.0198548	0.0452095	1184	inbreeding depression
1	1888	188800000	188899999	33.4718	0.0915519	5	0.0789608	0.0945452	1010	inbreeding depression
1	1889	188900000	188999999	33.5711	0.144662	9	0.134063	0.146751	1199	hybrid vigor
1	1890	189000000	189099999	33.5711	0.142508	9	0.134063	0.146751	665	hybrid vigor
1	1891	189100000	189199999	33.6089	0.109967	6	0.10821	0.121648	672	hybrid vigor
1	1892	189200000	189299999	33.3129	0.0718943	4	0.0635521	0.0789608	450	inbreeding depression
1	1893	189300000	189399999	33.1891	0.0492496	2	0.0452095	0.0635521	491	inbreeding depression
1	1894	189400000	189499999	33.1738	0.0415121	2	0.0198548	0.0452095	590	inbreeding depression
1	1895	189500000	189599999	33.1891	0.0630975	3	0.0452095	0.0635521	661	inbreeding depression
1	1896	189600000	189699999	33.6562	0.191946	13	0.187796	0.203332	654	hybrid vigor
1	1897	189700000	189799999	34.0419	0.178688	12	0.173471	0.187796	1095	hybrid vigor
1	1898	189800000	189899999	33.6562	0.196701	13	0.187796	0.203332	813	hybrid vigor
1	1899	189900000	189999999	32.2981	0.373805	19	0.372756	0.852973	675	hybrid depression
1	1900	190000000	190099999	33.4718	0.0932376	5	0.0789608	0.0945452	1112	inbreeding depression
1	1901	190100000	190199999	33.3129	0.0709528	4	0.0635521	0.0789608	1067	inbreeding depression
1	1902	190200000	190299999	33.3129	0.075931	4	0.0635521	0.0789608	840	inbreeding depression
1	1903	190300000	190399999	33.4718	0.0803883	4	0.0789608	0.0945452	981	inbreeding depression
1	1904	190400000	190499999	33.4718	0.0941799	5	0.0789608	0.0945452	788	inbreeding depression
1	1905	190500000	190599999	33.3129	0.0704315	4	0.0635521	0.0789608	1257	inbreeding depression
1	1906	190600000	190699999	33.3129	0.0669921	3	0.0635521	0.0789608	726	inbreeding depression
1	1907	190700000	190799999	33.1891	0.0537896	3	0.0452095	0.0635521	861	inbreeding depression
1	1908	190800000	190899999	32.648	0.00873299	1	0	0.0198548	1027	inbreeding depression
1	1909	190900000	190999999	33.4718	0.0814097	4	0.0789608	0.0945452	791	inbreeding depression
1	1910	191000000	191099999	33.1891	0.0618284	3	0.0452095	0.0635521	703	inbreeding depression
1	1911	191100000	191199999	33.4718	0.0831663	4	0.0789608	0.0945452	1375	inbreeding depression
1	1912	191200000	191299999	33.8442	0.12531	8	0.121648	0.134063	550	hybrid vigor
1	1913	191300000	191399999	33.6089	0.116757	7	0.10821	0.121648	959	hybrid vigor
1	1914	191400000	191499999	33.1891	0.0574919	3	0.0452095	0.0635521	1160	inbreeding depression
1	1915	191500000	191599999	33.7053	0.103343	6	0.0945452	0.10821	913	hybrid vigor
1	1916	191600000	191699999	33.2671	0.278398	17	0.260463	0.286237	927	hybrid depression
1	1917	191700000	191799999	33.8918	0.207089	14	0.203332	0.220795	828	hybrid vigor
1	1918	191800000	191899999	33.5998	0.253146	16	0.239099	0.260463	797	hybrid vigor
1	1919	191900000	191999999	33.8442	0.123179	7	0.121648	0.134063	837	hybrid vigor
1	1920	192000000	192099999	33.4718	0.0919255	5	0.0789608	0.0945452	867	inbreeding depression
1	1921	192100000	192199999	33.3129	0.0782818	4	0.0635521	0.0789608	1043	inbreeding depression
1	1922	192200000	192299999	33.3129	0.0696165	3	0.0635521	0.0789608	1319	inbreeding depression
1	1923	192300000	192399999	33.7053	0.10241	6	0.0945452	0.10821	1181	hybrid vigor
1	1924	192400000	192499999	33.1891	0.0529832	2	0.0452095	0.0635521	754	inbreeding depression
1	1925	192500000	192599999	33.3129	0.0706089	4	0.0635521	0.0789608	772	inbreeding depression
1	1926	192600000	192699999	33.1738	0.0329382	2	0.0198548	0.0452095	1081	inbreeding depression
1	1927	192700000	192799999	33.4718	0.0793916	4	0.0789608	0.0945452	1234	inbreeding depression
1	1928	192800000	192899999	33.5711	0.1361	8	0.134063	0.146751	1145	hybrid vigor
1	1929	192900000	192999999	33.5711	0.145132	9	0.134063	0.146751	970	hybrid vigor
1	1930	193000000	193099999	33.8511	0.150486	10	0.146751	0.159873	835	hybrid vigor
1	1931	193100000	193199999	33.8918	0.211597	14	0.203332	0.220795	909	hybrid vigor
1	1932	193200000	193299999	33.5711	0.146118	9	0.134063	0.146751	1224	hybrid vigor
1	1933	193300000	193399999	33.2886	0.304739	18	0.286237	0.320003	1334	hybrid depression
1	1934	193400000	193499999	33.4718	0.0823636	4	0.0789608	0.0945452	1443	inbreeding depression
1	1935	193500000	193599999	33.1891	0.0625111	3	0.0452095	0.0635521	1422	inbreeding depression
1	1936	193600000	193699999	33.1891	0.0625719	3	0.0452095	0.0635521	1151	inbreeding depression
1	1937	193700000	193799999	33.5711	0.143976	9	0.134063	0.146751	1176	hybrid vigor
1	1938	193800000	193899999	33.4718	0.0803747	4	0.0789608	0.0945452	954	inbreeding depression
1	1939	193900000	193999999	33.4718	0.0806667	4	0.0789608	0.0945452	791	inbreeding depression
1	1940	194000000	194099999	33.6089	0.1095	6	0.10821	0.121648	974	hybrid vigor
1	1941	194100000	194199999	33.7053	0.100786	6	0.0945452	0.10821	847	hybrid vigor
1	1942	194200000	194299999	33.2671	0.261862	16	0.260463	0.286237	926	hybrid depression
1	1943	194300000	194399999	33.3129	0.0750658	4	0.0635521	0.0789608	999	inbreeding depression
1	1944	194400000	194499999	33.1891	0.0508867	2	0.0452095	0.0635521	876	inbreeding depression
1	1945	194500000	194599999	33.8516	0.163025	11	0.159873	0.173471	788	hybrid vigor
1	1946	194600000	194699999	33.7053	0.0945809	5	0.0945452	0.10821	567	hybrid vigor
1	1947	194700000	194799999	33.7053	0.104678	6	0.0945452	0.10821	844	hybrid vigor
1	1948	194800000	194899999	33.7053	0.10535	6	0.0945452	0.10821	946	hybrid vigor
1	1949	194900000	194999999	33.6089	0.120597	7	0.10821	0.121648	843	hybrid vigor
1	1950	195000000	195099999	33.8442	0.131858	8	0.121648	0.134063	1075	hybrid vigor
1	1951	195100000	195199999	33.4718	0.0855724	5	0.0789608	0.0945452	1066	inbreeding depression
1	1952	195200000	195299999	33.4718	0.0923777	5	0.0789608	0.0945452	818	inbreeding depression
1	1953	195300000	195399999	33.3129	0.0669605	3	0.0635521	0.0789608	1244	inbreeding depression
1	1954	195400000	195499999	33.6089	0.118867	7	0.10821	0.121648	1353	hybrid vigor
1	1955	195500000	195599999	33.5711	0.13682	8	0.134063	0.146751	1050	hybrid vigor
1	1956	195600000	195699999	33.3129	0.0762743	4	0.0635521	0.0789608	1070	inbreeding depression
1	1957	195700000	195799999	33.3129	0.0691396	3	0.0635521	0.0789608	1226	inbreeding depression
1	1958	195800000	195899999	33.6089	0.121533	7	0.10821	0.121648	1453	hybrid vigor
1	1959	195900000	195999999	33.7053	0.0956346	5	0.0945452	0.10821	946	hybrid vigor
1	1960	196000000	196099999	33.6089	0.120556	7	0.10821	0.121648	809	hybrid vigor
1	1961	196100000	196199999	33.7053	0.106034	6	0.0945452	0.10821	1077	hybrid vigor
1	1962	196200000	196299999	33.5711	0.137263	8	0.134063	0.146751	783	hybrid vigor
1	1963	196300000	196399999	33.8516	0.162932	11	0.159873	0.173471	824	hybrid vigor
1	1964	196400000	196499999	33.8918	0.204171	13	0.203332	0.220795	589	hybrid vigor
1	1965	196500000	196599999	33.6562	0.200496	13	0.187796	0.203332	634	hybrid vigor
1	1966	196600000	196699999	33.8442	0.122562	7	0.121648	0.134063	470	hybrid vigor
1	1967	196700000	196799999	34.0419	0.180657	12	0.173471	0.187796	852	hybrid vigor
1	1968	196800000	196899999	33.5711	0.136004	8	0.134063	0.146751	784	hybrid vigor
1	1969	196900000	196999999	33.8918	0.212203	14	0.203332	0.220795	1030	hybrid vigor
1	1970	197000000	197099999	33.5998	0.251209	16	0.239099	0.260463	700	hybrid vigor
1	1971	197100000	197199999	33.4718	0.0867245	5	0.0789608	0.0945452	537	inbreeding depression
1	1972	197200000	197299999	32.648	0.00391213	1	0	0.0198548	785	inbreeding depression
1	1975	197500000	197599999	32.648	0.00653688	1	0	0.0198548	489	inbreeding depression
1	1976	197600000	197699999	33.5711	0.142147	9	0.134063	0.146751	908	hybrid vigor
1	1977	197700000	197799999	33.5711	0.146164	9	0.134063	0.146751	938	hybrid vigor
1	1978	197800000	197899999	33.8918	0.205071	13	0.203332	0.220795	871	hybrid vigor
1	1979	197900000	197999999	33.5998	0.257259	16	0.239099	0.260463	965	hybrid vigor
1	1980	198000000	198099999	33.1891	0.0549684	3	0.0452095	0.0635521	921	inbreeding depression
1	1981	198100000	198199999	32.648	0.00676464	1	0	0.0198548	884	inbreeding depression
1	1983	198300000	198399999	33.1738	0.0272886	1	0.0198548	0.0452095	522	inbreeding depression
1	1984	198400000	198499999	32.648	0.00174266	1	0	0.0198548	739	inbreeding depression
1	1985	198500000	198599999	33.4718	0.0905855	5	0.0789608	0.0945452	724	inbreeding depression
1	1986	198600000	198699999	33.1738	0.0437969	2	0.0198548	0.0452095	692	inbreeding depression
1	1987	198700000	198799999	33.1891	0.063512	3	0.0452095	0.0635521	467	inbreeding depression
1	1988	198800000	198899999	33.3129	0.063932	3	0.0635521	0.0789608	536	inbreeding depression
1	1989	198900000	198999999	32.648	0.0019819	1	0	0.0198548	609	inbreeding depression
1	1990	199000000	199099999	33.5711	0.140079	9	0.134063	0.146751	713	hybrid vigor
1	1991	199100000	199199999	33.6562	0.192869	13	0.187796	0.203332	736	hybrid vigor
1	1992	199200000	199299999	32.749	0.333543	19	0.320003	0.372756	827	hybrid depression
1	1993	199300000	199399999	32.2981	0.391972	20	0.372756	0.852973	1142	hybrid depression
1	1994	199400000	199499999	32.2981	0.46877	20	0.372756	0.852973	1207	hybrid depression
1	1995	199500000	199599999	32.749	0.34322	19	0.320003	0.372756	763	hybrid depression
1	1996	199600000	199699999	32.749	0.321588	18	0.320003	0.372756	476	hybrid depression
1	1997	199700000	199799999	33.2886	0.298321	18	0.286237	0.320003	522	hybrid depression
1	1998	199800000	199899999	32.749	0.354946	19	0.320003	0.372756	569	hybrid depression
1	1999	199900000	199999999	33.8516	0.170585	11	0.159873	0.173471	821	hybrid vigor
1	2000	200000000	200099999	33.2886	0.312357	18	0.286237	0.320003	597	hybrid depression
1	2001	200100000	200199999	33.6562	0.202055	13	0.187796	0.203332	611	hybrid vigor
1	2002	200200000	200299999	33.5998	0.23917	15	0.239099	0.260463	890	hybrid vigor
1	2003	200300000	200399999	33.2671	0.281235	17	0.260463	0.286237	721	hybrid depression
1	2004	200400000	200499999	33.2671	0.282546	17	0.260463	0.286237	856	hybrid depression
1	2005	200500000	200599999	32.2981	0.409698	20	0.372756	0.852973	772	hybrid depression
1	2006	200600000	200699999	32.2981	0.422715	20	0.372756	0.852973	754	hybrid depression
1	2007	200700000	200799999	32.2981	0.454378	20	0.372756	0.852973	682	hybrid depression
1	2008	200800000	200899999	32.2981	0.420884	20	0.372756	0.852973	441	hybrid depression
1	2009	200900000	200999999	32.2981	0.380244	20	0.372756	0.852973	701	hybrid depression
1	2010	201000000	201099999	32.749	0.361868	19	0.320003	0.372756	799	hybrid depression
1	2011	201100000	201199999	32.2981	0.482514	20	0.372756	0.852973	529	hybrid depression
1	2012	201200000	201299999	32.749	0.334271	19	0.320003	0.372756	657	hybrid depression
1	2013	201300000	201399999	32.749	0.347539	19	0.320003	0.372756	1071	hybrid depression
1	2014	201400000	201499999	33.8511	0.15242	10	0.146751	0.159873	1189	hybrid vigor
1	2015	201500000	201599999	33.7053	0.103965	6	0.0945452	0.10821	1061	hybrid vigor
1	2016	201600000	201699999	33.8442	0.126762	8	0.121648	0.134063	1118	hybrid vigor
1	2017	201700000	201799999	33.8511	0.154424	10	0.146751	0.159873	820	hybrid vigor
1	2018	201800000	201899999	33.8442	0.13323	8	0.121648	0.134063	470	hybrid vigor
1	2019	201900000	201999999	33.6562	0.188347	12	0.187796	0.203332	428	hybrid vigor
1	2020	202000000	202099999	32.2981	0.379288	20	0.372756	0.852973	647	hybrid depression
1	2021	202100000	202199999	32.2981	0.392105	20	0.372756	0.852973	643	hybrid depression
1	2022	202200000	202299999	33.5998	0.248456	16	0.239099	0.260463	685	hybrid vigor
1	2023	202300000	202399999	32.749	0.353742	19	0.320003	0.372756	615	hybrid depression
1	2024	202400000	202499999	33.2671	0.271634	17	0.260463	0.286237	583	hybrid depression
1	2025	202500000	202599999	33.2671	0.278771	17	0.260463	0.286237	636	hybrid depression
1	2026	202600000	202699999	32.749	0.370688	19	0.320003	0.372756	755	hybrid depression
1	2027	202700000	202799999	32.2981	0.430958	20	0.372756	0.852973	834	hybrid depression
1	2028	202800000	202899999	33.8918	0.212631	14	0.203332	0.220795	924	hybrid vigor
1	2029	202900000	202999999	33.6562	0.202045	13	0.187796	0.203332	1105	hybrid vigor
1	2030	203000000	203099999	32.2981	0.387937	20	0.372756	0.852973	1188	hybrid depression
1	2031	203100000	203199999	32.749	0.338384	19	0.320003	0.372756	660	hybrid depression
1	2032	203200000	203299999	32.2981	0.382886	20	0.372756	0.852973	1170	hybrid depression
1	2033	203300000	203399999	33.2886	0.294767	18	0.286237	0.320003	1027	hybrid depression
1	2034	203400000	203499999	34.0419	0.180503	12	0.173471	0.187796	920	hybrid vigor
1	2035	203500000	203599999	33.6562	0.202476	13	0.187796	0.203332	765	hybrid vigor
1	2036	203600000	203699999	33.5998	0.250635	16	0.239099	0.260463	1375	hybrid vigor
1	2037	203700000	203799999	32.749	0.320819	18	0.320003	0.372756	1493	hybrid depression
1	2038	203800000	203899999	33.5998	0.24085	15	0.239099	0.260463	1826	hybrid vigor
1	2039	203900000	203999999	33.2671	0.264832	17	0.260463	0.286237	1399	hybrid depression
1	2040	204000000	204099999	33.2886	0.310073	18	0.286237	0.320003	891	hybrid depression
1	2041	204100000	204199999	34.0419	0.18215	12	0.173471	0.187796	778	hybrid vigor
1	2042	204200000	204299999	33.2886	0.296072	18	0.286237	0.320003	888	hybrid depression
1	2043	204300000	204399999	32.749	0.358652	19	0.320003	0.372756	680	hybrid depression
1	2044	204400000	204499999	34.0419	0.184232	12	0.173471	0.187796	863	hybrid vigor
1	2045	204500000	204599999	32.2981	0.465117	20	0.372756	0.852973	587	hybrid depression
1	2046	204600000	204699999	33.2886	0.300649	18	0.286237	0.320003	1395	hybrid depression
1	2047	204700000	204799999	33.8918	0.205827	14	0.203332	0.220795	1149	hybrid vigor
1	2048	204800000	204899999	32.749	0.324019	19	0.320003	0.372756	1113	hybrid depression
1	2049	204900000	204999999	32.2981	0.405377	20	0.372756	0.852973	966	hybrid depression
1	2050	205000000	205099999	32.2981	0.39733	20	0.372756	0.852973	1366	hybrid depression
1	2051	205100000	205199999	33.5998	0.239258	15	0.239099	0.260463	1995	hybrid vigor
1	2052	205200000	205299999	33.8918	0.207295	14	0.203332	0.220795	1705	hybrid vigor
1	2053	205300000	205399999	32.749	0.352268	19	0.320003	0.372756	1165	hybrid depression
1	2054	205400000	205499999	33.2886	0.311134	18	0.286237	0.320003	800	hybrid depression
1	2055	205500000	205599999	33.8511	0.156544	10	0.146751	0.159873	920	hybrid vigor
1	2056	205600000	205699999	33.8918	0.220622	14	0.203332	0.220795	1229	hybrid vigor
1	2057	205700000	205799999	33.2886	0.291843	18	0.286237	0.320003	1222	hybrid depression
1	2058	205800000	205899999	33.3129	0.076377	4	0.0635521	0.0789608	542	inbreeding depression
1	2059	205900000	205999999	33.8516	0.166563	11	0.159873	0.173471	556	hybrid vigor
1	2060	206000000	206099999	33.8516	0.171078	11	0.159873	0.173471	640	hybrid vigor
1	2061	206100000	206199999	33.7053	0.10526	6	0.0945452	0.10821	589	hybrid vigor
1	2062	206200000	206299999	34.0419	0.177658	12	0.173471	0.187796	690	hybrid vigor
1	2063	206300000	206399999	33.2886	0.304095	18	0.286237	0.320003	876	hybrid depression
1	2064	206400000	206499999	33.2886	0.294139	18	0.286237	0.320003	1076	hybrid depression
1	2065	206500000	206599999	33.5998	0.258288	16	0.239099	0.260463	642	hybrid vigor
1	2066	206600000	206699999	33.1891	0.0513412	2	0.0452095	0.0635521	891	inbreeding depression
1	2067	206700000	206799999	33.8442	0.126213	8	0.121648	0.134063	1188	hybrid vigor
1	2068	206800000	206899999	33.8516	0.17236	11	0.159873	0.173471	789	hybrid vigor
1	2069	206900000	206999999	32.648	0.00471972	1	0	0.0198548	690	inbreeding depression
1	2070	207000000	207099999	33.1738	0.0269442	1	0.0198548	0.0452095	1006	inbreeding depression
1	2072	207200000	207299999	32.648	0.0183342	1	0	0.0198548	1137	inbreeding depression
1	2073	207300000	207399999	33.3129	0.0786917	4	0.0635521	0.0789608	1257	inbreeding depression
1	2074	207400000	207499999	33.8442	0.130187	8	0.121648	0.134063	1771	hybrid vigor
1	2075	207500000	207599999	33.1738	0.0276083	1	0.0198548	0.0452095	1426	inbreeding depression
1	2076	207600000	207699999	32.648	0.00503585	1	0	0.0198548	1101	inbreeding depression
1	2077	207700000	207799999	33.3129	0.0772757	4	0.0635521	0.0789608	1350	inbreeding depression
1	2078	207800000	207899999	33.7053	0.105988	6	0.0945452	0.10821	847	hybrid vigor
1	2079	207900000	207999999	33.4718	0.0812724	4	0.0789608	0.0945452	842	inbreeding depression
[truncated: 20,051 more rows]

## Sheet: Table S5
Table S5. Sexually antagonistic transmission of recombination breakpoints in high-divergence genomic windows (FST > 0.5).
Chr	Start	End	FST	Paternal recombination events in F2 males	Maternal recombination events in F2 males	Paternal recombination events in F2 females	Maternal recombination events in F2 females
1	14400001	14500000	0.50738	0	0	0	0
1	116800001	116900000	0.586898	0	0	0	0
1	123000001	123100000	0.504214	0	0	0	0
1	126000001	126100000	0.672133	0	0	0	0
1	136400001	136500000	0.531631	0	0	0	0
1	136500001	136600000	0.509116	0	0	0	0
1	142200001	142300000	0.504449	0	0	1	0
1	142300001	142400000	0.589792	0	0	0	0
1	148400001	148500000	0.541743	0	0	0	0
1	148900001	149000000	0.518644	0	0	0	0
1	149600001	149700000	0.516622	0	0	0	0
1	149700001	149800000	0.537536	0	0	0	0
1	149800001	149900000	0.531825	0	0	0	0
1	157500001	157600000	0.514162	0	0	0	0
2	119800001	119900000	0.501513	0	0	0	1
3	115900001	116000000	0.517734	0	0	0	0
4	41900001	42000000	0.523539	0	0	0	0
4	45600001	45700000	0.533514	0	0	0	0
4	46600001	46700000	0.518685	0	0	0	0
4	46700001	46800000	0.502086	0	0	0	0
4	48500001	48600000	0.599069	0	0	0	0
4	48600001	48700000	0.502795	0	0	0	0
4	49900001	50000000	0.51216	0	0	0	0
4	50000001	50100000	0.504396	0	0	0	0
4	50600001	50700000	0.554403	2	0	0	1
4	51700001	51800000	0.531947	0	0	0	0
4	52700001	52800000	0.560786	0	0	0	0
4	52800001	52900000	0.529143	0	0	0	0
4	55100001	55200000	0.50973	0	0	0	0
4	55900001	56000000	0.580011	0	0	0	0
4	56000001	56100000	0.535317	1	1	0	1
4	56100001	56200000	0.583629	0	0	0	0
4	56200001	56300000	0.51467	0	0	0	0
4	63100001	63200000	0.607931	0	0	0	1
4	97800001	97900000	0.557734	0	0	0	0
5	1300001	1400000	0.501423	0	0	0	0
5	27400001	27500000	0.533789	0	1	0	0
5	28500001	28600000	0.520668	0	1	1	3
5	28800001	28900000	0.507834	0	0	0	0
5	29400001	29500000	0.649756	0	0	0	0
5	29500001	29600000	0.696965	0	0	0	0
5	29600001	29700000	0.657721	0	0	0	0
5	29700001	29800000	0.67641	0	0	0	0
5	29900001	30000000	0.513795	2	0	0	0
5	30000001	30100000	0.50619	0	0	0	0
5	30200001	30300000	0.537471	0	0	0	0
5	32000001	32100000	0.500397	0	0	0	0
5	33500001	33600000	0.625822	0	0	0	0
5	33600001	33700000	0.615065	1	0	0	0
5	33800001	33900000	0.515954	1	1	0	0
5	80700001	80800000	0.511567	0	0	0	0
6	100001	200000	0.512101	0	0	0	0
6	200001	300000	0.787471	0	0	0	0
6	300001	400000	0.518949	0	0	0	0
6	400001	500000	0.573095	0	0	0	0
6	500001	600000	0.570025	0	0	0	0
6	700001	800000	0.595947	0	0	0	0
6	15200001	15300000	0.619156	1	0	1	0
6	15300001	15400000	0.506987	0	0	0	0
6	126900001	127000000	0.527176	0	0	0	0
7	33800001	33900000	0.520188	2	0	0	0
7	91000001	91100000	0.63006	0	1	0	0
7	91100001	91200000	0.51863	0	0	0	0
8	36500001	36600000	0.539631	0	0	0	0
8	36600001	36700000	0.57197	0	0	0	0
8	36700001	36800000	0.549994	0	0	0	0
8	40600001	40700000	0.534441	0	0	0	0
8	41100001	41200000	0.505512	0	0	0	0
8	41200001	41300000	0.617835	0	0	0	0
8	41400001	41500000	0.565773	0	0	0	0
8	41600001	41700000	0.558508	0	0	0	0
8	41800001	41900000	0.527522	0	0	0	0
8	42100001	42200000	0.556672	0	0	0	0
8	42200001	42300000	0.530242	0	0	0	0
8	42800001	42900000	0.582265	0	0	0	0
8	43300001	43400000	0.517235	0	0	0	0
8	43400001	43500000	0.558065	1	0	0	0
8	43600001	43700000	0.65834	0	0	0	0
8	43700001	43800000	0.520933	0	0	0	5
8	43800001	43900000	0.560157	0	0	0	0
8	44100001	44200000	0.551162	0	0	0	0
8	44900001	45000000	0.556548	0	0	0	0
8	45100001	45200000	0.732948	0	0	0	0
8	45300001	45400000	0.515549	0	0	0	0
8	46800001	46900000	0.557362	0	0	0	0
8	48700001	48800000	0.503552	0	0	0	0
8	48900001	49000000	0.510418	0	0	0	0
8	49200001	49300000	0.535283	0	0	0	0
8	49300001	49400000	0.578067	0	0	0	0
8	49400001	49500000	0.521442	0	0	0	0
8	50100001	50200000	0.501019	0	0	0	0
8	50400001	50500000	0.513697	0	0	0	0
8	50500001	50600000	0.617105	0	0	0	0
8	50800001	50900000	0.585129	0	0	0	0
8	50900001	51000000	0.618602	0	0	0	0
8	51000001	51100000	0.586287	0	0	0	0
8	51100001	51200000	0.556095	0	0	0	0
8	51400001	51500000	0.544785	0	0	0	0
8	51500001	51600000	0.535391	0	0	0	0
8	52300001	52400000	0.55815	0	0	0	0
8	52400001	52500000	0.534079	0	0	0	0
8	52500001	52600000	0.546884	0	0	0	0
8	66600001	66700000	0.510766	0	0	0	0
8	68200001	68300000	0.553937	0	0	0	0
8	68700001	68800000	0.511126	0	0	0	0
8	69000001	69100000	0.537745	1	0	0	0
8	69100001	69200000	0.666021	0	0	0	0
8	69200001	69300000	0.639038	0	0	0	0
8	69300001	69400000	0.599766	0	0	0	0
8	69400001	69500000	0.574123	0	0	0	0
8	69500001	69600000	0.534389	0	0	0	0
8	69600001	69700000	0.615001	0	0	0	0
8	69700001	69800000	0.580986	0	0	0	0
8	69800001	69900000	0.552055	0	0	0	0
8	70100001	70200000	0.600088	0	1	0	1
8	70700001	70800000	0.539218	0	0	0	0
8	71200001	71300000	0.505013	0	0	0	0
8	82900001	83000000	0.50635	0	0	0	0
8	83600001	83700000	0.523214	0	0	0	0
8	85300001	85400000	0.575669	0	0	0	0
8	136900001	137000000	0.548078	0	0	0	0
8	137400001	137500000	0.576277	0	0	0	0
8	138100001	138200000	0.535586	0	0	0	0
8	138300001	138400000	0.528582	0	0	0	0
8	138400001	138500000	0.513822	0	0	0	0
8	138500001	138600000	0.504823	0	0	0	0
8	138600001	138700000	0.527497	0	0	0	0
9	56000001	56100000	0.541979	0	0	0	0
9	85700001	85800000	0.572208	0	0	0	0
9	85800001	85900000	0.600449	0	0	0	0
9	86600001	86700000	0.551398	0	0	0	0
10	1	100000	0.852973	0	0	0	0
13	13200001	13300000	0.513353	1	1	0	6
14	33000001	33100000	0.516147	2	0	4	0
14	34300001	34400000	0.511848	0	0	0	0
14	38700001	38800000	0.506972	0	0	0	0
14	39700001	39800000	0.54381	0	0	0	0
14	47400001	47500000	0.520587	0	0	0	0
14	51700001	51800000	0.53917	0	0	0	0
14	55500001	55600000	0.581533	0	0	0	0
15	10900001	11000000	0.521347	0	0	0	0
15	43000001	43100000	0.517423	0	0	0	0
15	119300001	119400000	0.596017	0	0	0	0
15	119700001	119800000	0.506175	0	0	0	0
16	16800001	16900000	0.537864	0	0	1	0
16	19000001	19100000	0.546693	0	0	0	0
16	19100001	19200000	0.610962	0	0	0	0
16	19200001	19300000	0.632466	0	2	0	0
16	19300001	19400000	0.604152	0	0	0	0
16	72000001	72100000	0.555081	0	0	0	0
17	8800001	8900000	0.560143	0	0	0	0
17	24200001	24300000	0.5332	2	0	4	1
17	24300001	24400000	0.508813	0	0	0	0
17	24500001	24600000	0.593061	1	0	0	0
17	26000001	26100000	0.516979	0	0	0	0
17	60200001	60300000	0.608148	0	0	0	0
18	36200001	36300000	0.537049	0	0	0	0

## Sheet: Table S6
Table S6. The distribution of heterozygote advantage and disadvantage windows across the FST bins.
Sex	FST Bin	Advantage Count	Disadvantage Count	Total Count	Proportion Advantage	Proportion Disadvantage
All	All_Bins	13167	13929	44098	0.2986	0.3159
All	1	580	773	2204	0.2632	0.3507
All	2	592	762	2204	0.2686	0.3457
All	3	593	773	2206	0.2688	0.3504
All	4	650	719	2204	0.2949	0.3262
All	5	658	720	2206	0.2983	0.3264
All	6	669	670	2204	0.3035	0.304
All	7	687	681	2206	0.3114	0.3087
All	8	662	652	2204	0.3004	0.2958
All	9	715	700	2206	0.3241	0.3173
All	10	694	660	2204	0.3149	0.2995
All	11	722	630	2204	0.3276	0.2858
All	12	758	600	2206	0.3436	0.272
All	13	726	637	2204	0.3294	0.289
All	14	712	652	2206	0.3228	0.2956
All	15	733	623	2204	0.3326	0.2827
All	16	635	686	2206	0.2879	0.311
All	17	708	682	2204	0.3212	0.3094
All	18	648	663	2206	0.2937	0.3005
All	19	600	748	2204	0.2722	0.3394
All	20	425	898	2206	0.1927	0.4071
Female	All_Bins	13167	13929	44098	0.2986	0.3159
Female	1	580	773	2204	0.2632	0.3507
Female	2	592	762	2204	0.2686	0.3457
Female	3	593	773	2206	0.2688	0.3504
Female	4	650	719	2204	0.2949	0.3262
Female	5	658	720	2206	0.2983	0.3264
Female	6	669	670	2204	0.3035	0.304
Female	7	687	681	2206	0.3114	0.3087
Female	8	662	652	2204	0.3004	0.2958
Female	9	715	700	2206	0.3241	0.3173
Female	10	694	660	2204	0.3149	0.2995
Female	11	722	630	2204	0.3276	0.2858
Female	12	758	600	2206	0.3436	0.272
Female	13	726	637	2204	0.3294	0.289
Female	14	712	652	2206	0.3228	0.2956
Female	15	733	623	2204	0.3326	0.2827
Female	16	635	686	2206	0.2879	0.311
Female	17	708	682	2204	0.3212	0.3094
Female	18	648	663	2206	0.2937	0.3005
Female	19	600	748	2204	0.2722	0.3394
Female	20	425	898	2206	0.1927	0.4071
Male	All_Bins	13167	13929	44098	0.2986	0.3159
Male	1	580	773	2204	0.2632	0.3507
Male	2	592	762	2204	0.2686	0.3457
Male	3	593	773	2206	0.2688	0.3504
Male	4	650	719	2204	0.2949	0.3262
Male	5	658	720	2206	0.2983	0.3264
Male	6	669	670	2204	0.3035	0.304
Male	7	687	681	2206	0.3114	0.3087
Male	8	662	652	2204	0.3004	0.2958
Male	9	715	700	2206	0.3241	0.3173
Male	10	694	660	2204	0.3149	0.2995
Male	11	722	630	2204	0.3276	0.2858
Male	12	758	600	2206	0.3436	0.272
Male	13	726	637	2204	0.3294	0.289
Male	14	712	652	2206	0.3228	0.2956
Male	15	733	623	2204	0.3326	0.2827
Male	16	635	686	2206	0.2879	0.311
Male	17	708	682	2204	0.3212	0.3094
Male	18	648	663	2206	0.2937	0.3005
Male	19	600	748	2204	0.2722	0.3394
Male	20	425	898	2206	0.1927	0.4071
